# Supplementary material for: 1,3-Bis(4-methyl­benz­yl)pyrimidine-2,4(1H,3H)-dione
Source: Acta Crystallogr Sect E Struct Rep Online. 2009 Dec 19;66(Pt 1):o193. doi: 10.1107/S1600536809053586 (PMC2980275; doi:10.1107/S1600536809053586)
Supplement: Supplementary file 2 [file e-66-0o193-Isup2.hkl]

# 
# h,k,l, Fc-squared, Fo-squared, sigma(Fo-squared) and status flag 
# 
data_I
_shelx_title ' a in P-1' 
_shelx_refln_list_code          4 
_shelx_F_calc_maximum       86.32 
_exptl_crystal_F_000       340.00 
_reflns_d_resolution_high  0.8409 
 
loop_ 
 _symmetry_equiv_pos_as_xyz 
 'x, y, z' 
 '-x, -y, -z' 
 
_cell_length_a     9.4182 
_cell_length_b    10.1021 
_cell_length_c    10.4482 
_cell_angle_alpha  66.245 
_cell_angle_beta   80.785 
_cell_angle_gamma  71.178 
 
_shelx_F_squared_multiplier     1.000 
 
loop_ 
 _refln_index_h 
 _refln_index_k 
 _refln_index_l 
 _refln_F_squared_calc 
 _refln_F_squared_meas 
 _refln_F_squared_sigma 
 _refln_observed_status 
   1   0   0      282.10      230.28      5.00 o 
   2   0   0      113.04       95.05      1.47 o 
   3   0   0       74.35       71.62      1.20 o 
   4   0   0      412.64      446.59      5.10 o 
   5   0   0      168.56      170.00      2.66 o 
   6   0   0       50.92       58.94      1.43 o 
   7   0   0        3.27        4.73      0.73 o 
   8   0   0        0.01        1.30      1.98 o 
   9   0   0        1.10        2.74      1.16 o 
  10   0   0        2.51        2.47      2.17 o 
 -10   1   0       12.90       13.29      3.58 o 
  -9   1   0       10.10       11.32      3.17 o 
  -8   1   0        0.01        2.56      1.61 o 
  -7   1   0       40.19       41.35      6.43 o 
  -6   1   0      122.56      117.18      5.76 o 
  -5   1   0       22.53       25.08      3.04 o 
  -4   1   0       28.19       29.35      3.71 o 
  -3   1   0       68.58       60.35      1.95 o 
  -2   1   0      228.78      231.12      3.59 o 
  -1   1   0     1151.75     1133.89      5.51 o 
   0   1   0      421.48      424.93      1.95 o 
   1   1   0      835.54      795.03      3.59 o 
   2   1   0     2697.62     2698.30     18.85 o 
   3   1   0     4582.02     4712.96     21.00 o 
   4   1   0     1064.02     1145.60      9.13 o 
   5   1   0      188.25      194.82      3.08 o 
   6   1   0        0.03        2.04      0.63 o 
   7   1   0       11.61       14.39      1.40 o 
   8   1   0       37.01       30.83      1.82 o 
   9   1   0       14.29        6.27      1.95 o 
  10   1   0        0.58        0.40      1.58 o 
  -9   2   0       27.93       36.12      5.32 o 
  -8   2   0       11.24        8.99      2.83 o 
  -7   2   0      120.73      121.10      8.27 o 
  -6   2   0      337.06      333.33      9.46 o 
  -5   2   0        0.39        5.16      1.67 o 
  -4   2   0      115.36      107.60      3.60 o 
  -3   2   0       87.82       86.76      4.12 o 
  -2   2   0      293.74      277.97      2.38 o 
  -1   2   0       27.21       27.47      1.14 o 
   0   2   0     5179.30     5231.16     39.89 o 
   1   2   0      159.01      158.88      1.82 o 
   2   2   0     3976.34     4087.82     24.94 o 
   3   2   0     4206.94     4283.53     31.19 o 
   4   2   0      331.06      329.04      3.56 o 
   5   2   0       86.72       77.51      2.45 o 
   6   2   0      137.89      123.25      5.33 o 
   7   2   0        1.01        3.36      1.14 o 
   8   2   0        1.31        3.19      1.30 o 
   9   2   0        0.21        2.85      0.90 o 
  10   2   0        0.84        6.29      2.26 o 
  -9   3   0        2.59        7.90      3.09 o 
  -8   3   0       39.78       40.17      6.65 o 
  -7   3   0      296.46      280.84     21.59 o 
  -6   3   0        6.50        4.43      2.35 o 
  -5   3   0        0.05        5.54      2.65 o 
  -4   3   0        4.36        4.76      3.63 o 
  -3   3   0        2.94        2.37      0.42 o 
  -2   3   0       37.53       34.32      1.30 o 
  -1   3   0      142.30      153.05      1.92 o 
   0   3   0     1047.42     1017.29      6.98 o 
   1   3   0      569.69      535.67      3.10 o 
   2   3   0        5.38        6.67      0.95 o 
   3   3   0      263.89      257.82      2.68 o 
   4   3   0      108.43      105.49      1.88 o 
   5   3   0     2762.40     2952.28     28.54 o 
   6   3   0      604.98      603.82     10.52 o 
   7   3   0       17.62       18.88      2.35 o 
   8   3   0       32.12       30.08      1.89 o 
   9   3   0       25.37       20.73      1.90 o 
  10   3   0        0.09        1.89      1.70 o 
  11   3   0        0.19        1.44      1.66 o 
  -8   4   0       33.35       27.58      4.27 o 
  -7   4   0        0.47        4.50      1.48 o 
  -6   4   0      285.87      304.43      8.75 o 
  -5   4   0       19.34       25.03      2.77 o 
  -4   4   0       58.45       51.82      1.74 o 
  -3   4   0       40.24       43.35      1.27 o 
  -2   4   0       61.86       64.70      2.00 o 
  -1   4   0      236.12      227.21      2.97 o 
   0   4   0      138.86      122.62      2.52 o 
   1   4   0        4.86        4.82      0.66 o 
   2   4   0       90.74       96.64      1.98 o 
   3   4   0       69.16       62.74      3.02 o 
   4   4   0       17.59       20.37      1.07 o 
   5   4   0      199.71      194.40      5.93 o 
   6   4   0       96.91       92.60      4.34 o 
   7   4   0        0.51        2.49      1.02 o 
   8   4   0      220.31      192.48      6.01 o 
   9   4   0        5.95        6.75      2.75 o 
  10   4   0        0.35        3.47      2.08 o 
  11   4   0        6.75        9.88      2.68 o 
  -8   5   0        1.47        6.69      3.04 o 
  -7   5   0        5.59        7.91      5.33 o 
  -6   5   0        0.59        8.05      3.00 o 
  -5   5   0      300.33      303.11     13.67 o 
  -4   5   0      197.98      194.37      4.19 o 
  -3   5   0       13.97       12.86      1.43 o 
  -2   5   0       23.60       27.17      1.42 o 
  -1   5   0      472.63      520.64      8.19 o 
   0   5   0        0.10        1.07      0.74 o 
   1   5   0       13.80       17.43      1.22 o 
   2   5   0      773.59      788.56      7.51 o 
   3   5   0        0.38        2.78      1.17 o 
   4   5   0       31.70       24.24      3.70 o 
   5   5   0        0.78        1.87      0.66 o 
   6   5   0       10.26       11.14      1.13 o 
   7   5   0      109.74       98.53      3.71 o 
   8   5   0      135.34      129.75      3.92 o 
   9   5   0       20.92       25.51      1.95 o 
  10   5   0        0.12        5.37      1.71 o 
  -7   6   0        6.87        9.72      4.90 o 
  -6   6   0       16.95       20.20      3.16 o 
  -5   6   0       20.17       22.11      7.49 o 
  -4   6   0       50.13       51.05      3.84 o 
  -3   6   0       21.51       23.66      1.86 o 
  -2   6   0      180.99      179.50      7.99 o 
  -1   6   0       66.19       67.28      3.95 o 
   0   6   0       38.80       37.66      1.74 o 
   1   6   0       25.62       24.07      2.17 o 
   2   6   0       73.39       69.93      4.51 o 
   3   6   0       21.19       29.33      3.55 o 
   4   6   0       18.73       22.37      3.64 o 
   5   6   0        6.14        7.29      2.47 o 
   6   6   0      137.98      134.95      5.39 o 
   7   6   0        4.64        5.06      1.14 o 
   8   6   0       73.23       66.88      4.10 o 
   9   6   0        5.49        9.07      2.19 o 
  10   6   0       11.33       10.71      4.46 o 
  -6   7   0        0.64        6.11      2.08 o 
  -5   7   0       17.60       15.46      3.97 o 
  -4   7   0        4.03        7.04      3.03 o 
  -3   7   0        9.65        9.45      1.63 o 
  -2   7   0       34.80       43.00      3.37 o 
  -1   7   0      233.42      227.98      6.09 o 
   0   7   0        1.74        2.81      1.00 o 
   1   7   0        2.52        2.80      0.81 o 
   2   7   0      105.91       99.21      3.62 o 
   3   7   0       37.00       43.38      4.11 o 
   4   7   0       29.55       26.17      3.94 o 
   5   7   0        0.00        4.82      1.89 o 
   6   7   0       29.18       30.53      3.78 o 
   7   7   0       32.80       31.88      3.99 o 
   8   7   0        1.05        3.65      1.98 o 
   9   7   0        1.21        2.26      2.43 o 
  10   7   0        9.55        5.78      2.49 o 
  -4   8   0        2.30       13.98      5.49 o 
  -3   8   0        1.61        6.78      1.66 o 
  -2   8   0       10.36       12.44      3.17 o 
  -1   8   0        0.15        6.01      2.65 o 
   0   8   0      148.18      133.23      7.62 o 
   1   8   0      101.63       89.38      3.84 o 
   2   8   0       39.41       37.64      1.87 o 
   3   8   0        4.57        5.90      2.59 o 
   4   8   0        0.81        7.37      2.16 o 
   5   8   0       17.17       11.57      2.80 o 
   6   8   0        1.10        3.25      1.80 o 
   7   8   0       31.68       35.81      4.23 o 
   8   8   0       35.16       28.90      3.84 o 
   9   8   0        1.46        5.74      1.77 o 
  -3   9   0        2.47        5.54      1.69 o 
  -2   9   0        2.70        3.09      2.44 o 
  -1   9   0        0.09        2.30      0.88 o 
   0   9   0        0.64        5.10      1.33 o 
   1   9   0      112.86      112.03      4.05 o 
   2   9   0       11.13        9.92      3.23 o 
   3   9   0       41.27       40.94      5.68 o 
   4   9   0       13.71       14.56      3.22 o 
   5   9   0        0.47        4.35      2.01 o 
   6   9   0        0.18        2.85      2.25 o 
   7   9   0       26.92       23.45      5.91 o 
   8   9   0        2.51        9.30      2.65 o 
  -1  10   0        1.74        8.76      2.57 o 
   0  10   0        7.62        7.24      1.98 o 
   1  10   0       48.40       58.97      4.86 o 
   2  10   0        4.48        5.82      2.13 o 
   3  10   0       12.50       14.04      2.62 o 
   4  10   0        9.00        7.04      3.31 o 
   5  10   0       19.74       23.83      3.54 o 
   6  10   0        0.37        5.78      3.25 o 
   7  10   0        9.17       24.34      4.33 o 
  -6 -10   1       15.93       18.13      4.01 o 
  -5 -10   1       28.42       34.51      6.08 o 
  -4 -10   1        0.16        5.37      2.03 o 
  -3 -10   1       22.94       23.15      9.45 o 
  -2 -10   1       30.79       30.52      6.23 o 
  -1 -10   1        9.62        5.90      2.84 o 
   0 -10   1       55.31       55.60      5.56 o 
  -8  -9   1        0.77        6.27      2.35 o 
  -7  -9   1        7.45        4.73      2.24 o 
  -6  -9   1        1.27        2.06      1.87 o 
  -5  -9   1        0.78        4.13      2.14 o 
  -4  -9   1       15.67       23.32     12.47 o 
  -3  -9   1       88.59       73.70      5.66 o 
  -2  -9   1       26.60       19.20      5.62 o 
  -1  -9   1        1.67        8.37      3.55 o 
   0  -9   1        9.22        6.39      2.01 o 
   1  -9   1        2.37        2.61      1.55 o 
   2  -9   1        5.02        7.81      2.43 o 
  -9  -8   1        0.01        4.27      2.09 o 
  -8  -8   1        4.37        5.84      2.64 o 
  -7  -8   1       68.45       60.93      7.14 o 
  -6  -8   1       57.99       60.48      6.11 o 
  -5  -8   1        0.01        2.58      1.64 o 
  -4  -8   1        9.23        8.93      3.19 o 
  -3  -8   1        2.27        2.03      1.55 o 
  -2  -8   1       11.67       11.10      2.55 o 
  -1  -8   1      172.86      167.45      5.72 o 
   0  -8   1       44.94       45.89      6.28 o 
   1  -8   1        6.47        3.73      1.47 o 
   2  -8   1        0.02        2.45      1.92 o 
   3  -8   1        1.71        6.16      2.61 o 
   4  -8   1        2.01        3.96      3.94 o 
  -9  -7   1        4.24        2.61      1.50 o 
  -8  -7   1        0.00        2.91      1.55 o 
  -7  -7   1        4.28        7.76      3.53 o 
  -6  -7   1        0.25        4.03      1.56 o 
  -5  -7   1        0.25        2.80      1.73 o 
  -4  -7   1        1.78        3.24      1.79 o 
  -3  -7   1       14.59       15.20      1.49 o 
  -2  -7   1        0.00        2.15      0.74 o 
  -1  -7   1       67.43       70.93      5.12 o 
   0  -7   1      365.18      340.00     10.39 o 
   1  -7   1       29.16       29.66      4.19 o 
   2  -7   1       13.06       20.79      2.72 o 
   3  -7   1       79.25       73.33      6.14 o 
   4  -7   1        0.06        3.03      1.51 o 
   5  -7   1        5.12        6.18      2.31 o 
 -10  -6   1       41.51       38.69      6.00 o 
  -9  -6   1       12.26       15.24      2.96 o 
  -8  -6   1        1.43        5.90      4.87 o 
  -7  -6   1      220.33      214.40     14.07 o 
  -6  -6   1      130.40      126.67      4.35 o 
  -5  -6   1        4.17        4.51      0.74 o 
  -4  -6   1        6.30        6.52      2.31 o 
  -3  -6   1       96.74       89.84      3.07 o 
  -2  -6   1        6.87        7.70      1.32 o 
  -1  -6   1        7.67        8.31      1.16 o 
   0  -6   1       18.11       23.98      3.17 o 
   1  -6   1        1.97        3.78      1.65 o 
   2  -6   1      290.86      279.00      8.04 o 
   3  -6   1      236.42      210.81     14.59 o 
   4  -6   1       11.97       13.57      1.58 o 
   5  -6   1        5.20        7.33      4.12 o 
   6  -6   1        3.96        5.71      2.25 o 
 -10  -5   1       28.65       25.00      6.99 o 
  -9  -5   1        2.62        6.18      1.73 o 
  -8  -5   1       39.14       36.13      2.48 o 
  -7  -5   1      255.54      249.45      6.62 o 
  -6  -5   1        0.00        1.13      0.98 o 
  -5  -5   1        0.01        1.31      1.20 o 
  -4  -5   1        0.73        1.85      0.40 o 
  -3  -5   1      102.19      102.30      3.13 o 
  -2  -5   1       35.95       37.55      1.65 o 
  -1  -5   1       81.90       84.27      2.79 o 
   0  -5   1       66.78       59.44      2.07 o 
   1  -5   1        3.42        1.83      1.05 o 
   2  -5   1      667.74      694.85     11.12 o 
   3  -5   1       54.16       58.36      2.25 o 
   4  -5   1        8.43        8.90      1.47 o 
   5  -5   1      269.13      268.40     10.65 o 
   6  -5   1        0.46        2.98      1.59 o 
   7  -5   1        3.13        9.91      2.44 o 
 -10  -4   1       19.05       21.10      3.68 o 
  -9  -4   1        4.83        5.02      2.04 o 
  -8  -4   1      192.07      176.05      7.44 o 
  -7  -4   1      474.46      470.98     10.98 o 
  -6  -4   1       11.57       13.53      1.47 o 
  -5  -4   1       13.54       13.34      1.23 o 
  -4  -4   1      117.74      113.67      2.51 o 
  -3  -4   1        5.72        4.97      1.32 o 
  -2  -4   1        0.53        0.22      0.56 o 
  -1  -4   1        2.81        3.17      0.62 o 
   0  -4   1       28.04       27.92      1.19 o 
   1  -4   1        2.25        3.92      0.72 o 
   2  -4   1       90.75      105.70      3.34 o 
   3  -4   1       43.33       42.02      1.60 o 
   4  -4   1       29.46       30.01      1.58 o 
   5  -4   1       91.04       93.86      4.97 o 
   6  -4   1      594.96      605.66     17.47 o 
   8  -4   1       21.02       21.35      5.89 o 
 -10  -3   1        1.15        4.67      2.36 o 
  -9  -3   1        4.64        3.18      1.33 o 
  -8  -3   1       12.16       12.96      2.31 o 
  -7  -3   1       57.14       55.15      2.79 o 
  -6  -3   1       24.85       25.55      1.94 o 
  -5  -3   1     1102.41     1136.12     10.29 o 
  -4  -3   1      206.01      200.10      4.31 o 
  -3  -3   1       83.48       86.19      1.43 o 
  -2  -3   1      193.58      196.14      2.22 o 
  -1  -3   1        1.09        2.61      0.61 o 
   0  -3   1        3.90        7.07      0.80 o 
   1  -3   1       75.18       69.86      1.35 o 
   2  -3   1      302.17      320.97      3.91 o 
   3  -3   1      102.97       88.04      2.61 o 
   4  -3   1        4.58        4.87      2.07 o 
   5  -3   1        4.95        9.88      3.36 o 
   7  -3   1       47.90       44.44      5.98 o 
   8  -3   1       81.17       92.10      8.13 o 
   9  -3   1       22.99       20.98      4.39 o 
 -10  -2   1        1.72        4.02      1.84 o 
  -9  -2   1        7.96       10.32      1.55 o 
  -8  -2   1       17.54       11.96      2.07 o 
  -7  -2   1       64.54       70.30      2.62 o 
  -6  -2   1        0.02        1.08      0.98 o 
  -5  -2   1     1120.98     1155.50     13.19 o 
  -4  -2   1      563.35      530.33      5.78 o 
  -3  -2   1       89.65       76.42      1.29 o 
  -2  -2   1     2343.89     2318.84     24.72 o 
  -1  -2   1     1189.82     1197.39      5.28 o 
   0  -2   1      638.71      629.51      3.31 o 
   1  -2   1      348.84      309.26      2.87 o 
   2  -2   1      367.08      365.14      3.40 o 
   3  -2   1        6.48        6.05      0.92 o 
   4  -2   1        0.06       -0.11      1.39 o 
   5  -2   1       56.06       61.23      3.41 o 
   6  -2   1      128.16      131.26      6.01 o 
   7  -2   1      146.37      148.26     11.76 o 
   8  -2   1       29.00       31.06      8.40 o 
   9  -2   1       15.67       14.31      2.93 o 
 -10  -1   1        4.78        2.98      1.79 o 
  -9  -1   1        9.50        7.52      2.35 o 
  -8  -1   1       68.06       61.65      3.08 o 
  -7  -1   1        1.35        1.28      0.90 o 
  -6  -1   1        8.31        6.06      1.19 o 
  -5  -1   1      177.70      192.15      3.92 o 
  -4  -1   1     2319.24     2634.59     23.88 o 
  -3  -1   1      685.02      694.23      4.07 o 
  -2  -1   1     4215.53     4308.46     19.26 o 
  -1  -1   1     5537.76     5460.25     47.26 o 
   0  -1   1        0.14        2.77      0.48 o 
   1  -1   1      933.27      902.18      3.97 o 
   2  -1   1       73.16       71.51      1.20 o 
   3  -1   1        1.27        1.78      0.88 o 
   4  -1   1        1.12        2.93      0.79 o 
   5  -1   1        7.94       11.61      2.13 o 
   6  -1   1       13.72       19.27      4.05 o 
   7  -1   1       62.73       63.82      9.91 o 
   8  -1   1       15.86       17.67      2.81 o 
   9  -1   1        0.05        0.37      2.44 o 
  10  -1   1       20.10       13.66      3.11 o 
 -10   0   1        6.25        7.19      3.76 o 
  -9   0   1        1.84        4.86      2.25 o 
  -8   0   1       12.48       11.78      1.04 o 
  -7   0   1        1.29        1.69      0.77 o 
  -6   0   1      113.50      111.96      2.56 o 
  -5   0   1      170.30      176.91      4.47 o 
  -4   0   1        5.43        7.41      1.63 o 
  -3   0   1       66.83       71.82      1.25 o 
  -2   0   1     1285.13     1230.28      7.22 o 
  -1   0   1      916.25      879.08      4.78 o 
   0   0   1      384.24      278.86      3.43 o 
   1   0   1        0.56        3.01      0.30 o 
   2   0   1      393.09      393.50      2.16 o 
   3   0   1      128.62      128.54      2.27 o 
   4   0   1      964.90     1045.66      8.87 o 
   5   0   1      212.64      217.29      2.60 o 
   6   0   1       57.83       57.23      1.65 o 
   7   0   1       18.50       15.16      1.05 o 
   8   0   1        1.92        4.02      1.36 o 
   9   0   1        0.19        2.52      2.30 o 
  10   0   1        3.25        4.89      1.91 o 
 -10   1   1        5.10        5.41      1.71 o 
  -9   1   1        1.99        1.62      1.54 o 
  -8   1   1        8.54       11.09      3.68 o 
  -7   1   1        4.39        5.18      2.24 o 
  -6   1   1        3.98        6.33      2.01 o 
  -5   1   1       24.61       25.40      2.12 o 
  -4   1   1      171.90      202.37      2.63 o 
  -3   1   1      132.43      138.87      1.73 o 
  -2   1   1       61.70       63.32      1.02 o 
  -1   1   1       79.77       70.29      0.89 o 
   0   1   1      853.38      758.70      3.80 o 
   2   1   1      246.79      246.35      3.04 o 
   3   1   1      137.94      136.42      1.69 o 
   4   1   1      276.40      334.87      3.28 o 
   5   1   1      236.65      243.44      3.05 o 
   6   1   1       86.00       82.00      2.14 o 
   7   1   1        4.97        6.15      0.79 o 
   8   1   1       53.34       51.89      2.28 o 
   9   1   1        3.30        2.77      1.41 o 
  10   1   1        0.04        2.48      1.70 o 
  -9   2   1       13.11       17.58      3.57 o 
  -8   2   1       18.25       18.15      8.67 o 
  -7   2   1      119.69      113.44      5.40 o 
  -6   2   1        8.35       14.17      2.34 o 
  -5   2   1       14.41       18.62      2.94 o 
  -4   2   1      145.36      143.27      9.60 o 
  -3   2   1       91.79       98.13      2.14 o 
  -2   2   1      478.05      464.46      2.74 o 
  -1   2   1      333.95      333.28      2.16 o 
   0   2   1      487.22      485.93      2.78 o 
   1   2   1     7451.21     7198.48     17.85 o 
   2   2   1       70.39       62.71      0.91 o 
   3   2   1     1528.09     1584.06      8.83 o 
   4   2   1     2335.13     2582.37     29.02 o 
   5   2   1      118.66      139.74      2.09 o 
   6   2   1       30.43       31.07      1.70 o 
   7   2   1       28.74       33.27      1.98 o 
   8   2   1        1.50        3.67      2.38 o 
   9   2   1       17.60       15.03      2.16 o 
  10   2   1        5.02        8.29      3.97 o 
  11   2   1        1.27        7.29      2.45 o 
  -9   3   1        8.10       15.90      3.29 o 
  -8   3   1        0.00        4.55      3.89 o 
  -7   3   1        8.32       10.27      4.04 o 
  -6   3   1       45.17       49.09      4.23 o 
  -5   3   1       42.89       43.10      4.38 o 
  -4   3   1      379.82      394.15     11.00 o 
  -3   3   1      328.69      368.33      6.10 o 
  -2   3   1        0.26        0.57      0.33 o 
  -1   3   1     1276.40     1275.74      5.95 o 
   0   3   1     1285.39     1307.82      5.87 o 
   1   3   1      147.76      142.23      1.44 o 
   2   3   1      314.72      299.98      2.05 o 
   3   3   1      155.85      143.98      1.56 o 
   4   3   1        0.18        1.18      0.56 o 
   5   3   1      202.23      223.64      3.88 o 
   6   3   1       54.04       51.33      3.42 o 
   7   3   1       19.10       22.33      2.81 o 
   8   3   1       22.65       25.26      1.72 o 
   9   3   1        8.40       13.35      1.82 o 
  10   3   1       17.12       21.30      2.56 o 
  11   3   1        6.58       19.34      4.16 o 
  -8   4   1        0.46        2.49      2.22 o 
  -7   4   1       39.13       33.45      7.01 o 
  -6   4   1      242.47      249.96     12.32 o 
  -5   4   1       74.46       72.54      4.26 o 
  -4   4   1        1.73        4.26      2.12 o 
  -3   4   1       37.46       41.65      1.57 o 
  -2   4   1      310.47      331.76      4.73 o 
  -1   4   1      541.60      535.60      6.72 o 
   0   4   1      250.64      246.37      3.65 o 
   1   4   1        9.39       13.37      0.73 o 
   2   4   1      465.57      450.95      6.11 o 
   3   4   1       15.11       14.65      2.57 o 
   4   4   1        0.59        1.87      0.44 o 
   5   4   1       27.97       30.10      1.19 o 
   6   4   1      569.76      586.91      6.56 o 
   7   4   1       46.92       38.86      5.03 o 
   8   4   1        0.23        4.73      1.14 o 
   9   4   1        7.19        7.45      1.42 o 
  10   4   1        0.74        3.12      1.29 o 
  11   4   1        0.03        2.81      1.82 o 
  -8   5   1        0.63        6.97      2.65 o 
  -7   5   1       10.40       13.40      3.09 o 
  -6   5   1        0.25        5.29      2.12 o 
  -5   5   1        8.27        6.19      2.16 o 
  -4   5   1       30.94       27.81      1.78 o 
  -3   5   1       21.67       23.40      2.21 o 
  -2   5   1      115.22      118.83      2.88 o 
  -1   5   1      111.37      111.29      2.35 o 
   0   5   1      468.44      502.89      6.92 o 
   1   5   1        9.56       12.71      1.49 o 
   2   5   1      678.66      713.54      6.58 o 
   3   5   1      101.42      109.72      5.08 o 
   4   5   1      122.00      117.86      4.01 o 
   5   5   1        4.16        4.22      0.63 o 
   6   5   1       10.31       10.53      1.04 o 
   7   5   1      184.13      169.05      3.52 o 
   8   5   1        0.26        1.73      1.21 o 
   9   5   1       23.94       23.92      1.80 o 
  10   5   1        8.58       10.87      1.61 o 
  11   5   1        0.80       -0.19      1.19 o 
  -7   6   1        0.35        4.19      1.56 o 
  -6   6   1       43.37       40.85      4.89 o 
  -5   6   1       37.41       39.19      4.74 o 
  -4   6   1        7.63       11.24      1.34 o 
  -3   6   1        0.04        2.01      0.67 o 
  -2   6   1       17.40       24.70      4.64 o 
  -1   6   1       22.21       23.14      1.90 o 
   0   6   1       42.92       34.64      2.08 o 
   1   6   1       40.22       43.34      1.64 o 
   2   6   1      186.42      169.38      2.14 o 
   3   6   1      100.30      110.12      4.50 o 
   4   6   1       14.79       10.44      2.48 o 
   5   6   1        4.78        7.12      6.14 o 
   6   6   1       44.87       43.52      2.71 o 
   7   6   1       82.99       84.05      2.93 o 
   8   6   1        2.41        2.73      1.13 o 
   9   6   1       36.93       37.20      4.12 o 
  10   6   1        0.84        2.51      3.21 o 
  -6   7   1       17.36       20.84      3.17 o 
  -5   7   1       11.67       13.71      2.69 o 
  -4   7   1        5.68        8.39      2.41 o 
  -3   7   1        1.87        1.41      0.95 o 
  -2   7   1       20.03       22.87      1.72 o 
  -1   7   1       83.26       84.36      3.98 o 
   0   7   1        1.49        5.63      5.55 o 
   1   7   1        4.42        5.83      1.10 o 
   2   7   1       44.86       42.67      1.69 o 
   3   7   1        5.62        4.95      1.85 o 
   4   7   1        0.53        0.30      1.56 o 
   5   7   1       70.47       72.98      9.90 o 
   6   7   1       25.75       27.88      9.28 o 
   7   7   1       56.09       63.50     11.82 o 
   8   7   1        1.17        3.12      1.72 o 
   9   7   1        2.33        3.49      1.69 o 
  10   7   1        0.40        3.21      1.45 o 
  -5   8   1        6.32        5.54      4.89 o 
  -4   8   1        8.21       10.97      2.77 o 
  -3   8   1        5.51       10.27      2.22 o 
  -2   8   1        0.76        3.41      2.06 o 
  -1   8   1       64.43       66.71      4.02 o 
   0   8   1       22.11       23.73      1.91 o 
   1   8   1        7.69       13.59      3.18 o 
   2   8   1       44.64       40.10      1.97 o 
   3   8   1       22.48       23.74      3.67 o 
   4   8   1       26.68       24.23      2.91 o 
   5   8   1       43.60       42.09      7.62 o 
   6   8   1        9.22       10.19      2.33 o 
   7   8   1      144.62      142.69      8.66 o 
   8   8   1        9.84       12.20      3.98 o 
   9   8   1        0.41        5.42      2.57 o 
  -3   9   1        6.21        4.74      5.73 o 
  -2   9   1        3.79        5.81      1.66 o 
  -1   9   1        6.57       11.21      4.57 o 
   0   9   1       19.85       19.72      2.52 o 
   1   9   1       12.95       13.07      2.15 o 
   2   9   1        6.47        7.38      1.02 o 
   3   9   1        5.84        8.35      1.99 o 
   4   9   1       10.51       11.26      6.16 o 
   5   9   1       13.40       20.41      3.39 o 
   6   9   1        1.54        6.36      2.78 o 
   7   9   1       56.36       63.01      6.20 o 
   8   9   1        0.05        5.68      2.85 o 
   9   9   1        0.11        1.95      1.48 o 
  -2  10   1        2.65        5.03      2.08 o 
  -1  10   1        9.41        9.94      3.65 o 
   0  10   1        0.59        8.54      3.44 o 
   1  10   1       14.06       11.34      2.44 o 
   2  10   1        2.28        7.06      3.80 o 
   3  10   1        2.14        8.04      3.88 o 
   4  10   1        4.22        5.85      4.05 o 
   5  10   1        0.43        5.99      4.06 o 
   6  10   1        0.62        5.88      2.06 o 
   7  10   1        2.09        9.34      4.04 o 
   1  11   1        0.13        4.97      1.77 o 
   2  11   1        0.71        3.95      1.89 o 
   3  11   1        2.77        4.57      4.85 o 
   4  11   1        0.13        3.11      1.57 o 
   5  11   1        3.11        5.56      3.25 o 
  -4 -10   2        5.47        6.09      4.76 o 
  -3 -10   2        0.38        4.89      2.53 o 
  -2 -10   2        6.27        4.01      4.56 o 
  -7  -9   2       12.18        4.52      2.34 o 
  -6  -9   2        3.01        5.18      3.79 o 
  -5  -9   2       34.69       34.15      5.96 o 
  -4  -9   2        4.22        7.23      2.86 o 
  -3  -9   2       18.63       21.20      4.32 o 
  -2  -9   2       63.45       72.34      6.85 o 
  -1  -9   2        0.92        1.41      3.59 o 
   0  -9   2        0.80        8.36      3.01 o 
   1  -9   2        1.38        3.65      1.22 o 
   2  -9   2        2.61        1.76      1.46 o 
  -8  -8   2        0.74        3.58      2.38 o 
  -7  -8   2       33.43       37.35      5.24 o 
  -6  -8   2        2.54        4.49      5.95 o 
  -5  -8   2        0.89        3.27      3.54 o 
  -4  -8   2        8.58        8.50      3.54 o 
  -3  -8   2       30.29       28.96      3.71 o 
  -2  -8   2      107.67       99.69      7.85 o 
  -1  -8   2      113.46      120.14      7.52 o 
   0  -8   2        9.63       19.75      4.64 o 
   1  -8   2       28.54       25.31      3.29 o 
   2  -8   2        1.64        2.77      0.97 o 
   3  -8   2        0.00        1.27      2.27 o 
  -9  -7   2        0.11        8.27      3.79 o 
  -8  -7   2       12.26       22.60     13.91 o 
  -7  -7   2       33.45       29.52      4.67 o 
  -6  -7   2       20.56       27.92      4.07 o 
  -5  -7   2        0.35        4.53      2.01 o 
  -4  -7   2        3.85        2.20      1.83 o 
  -3  -7   2        2.83        2.55      1.19 o 
  -2  -7   2       16.00       13.69      1.90 o 
  -1  -7   2        4.06        4.36      2.39 o 
   0  -7   2      238.19      224.72      7.85 o 
   1  -7   2       87.76       82.85      5.37 o 
   2  -7   2        1.92        5.20      1.68 o 
   3  -7   2        0.70        1.87      1.66 o 
   4  -7   2       27.09       34.11      5.20 o 
   5  -7   2        0.01        4.43      2.39 o 
  -9  -6   2        5.24        3.92      1.90 o 
  -8  -6   2       15.72       17.77      4.62 o 
  -7  -6   2       17.70       20.02      3.53 o 
  -6  -6   2       17.54       14.57      2.32 o 
  -5  -6   2        2.50        3.81      1.41 o 
  -4  -6   2        1.07        3.43      0.63 o 
  -3  -6   2        0.43        2.21      0.94 o 
  -2  -6   2      112.89      120.26      4.22 o 
  -1  -6   2        1.94        2.01      1.26 o 
   0  -6   2       21.47       24.64      3.25 o 
   1  -6   2      194.12      186.95      9.69 o 
   2  -6   2        2.84        3.13      1.48 o 
   3  -6   2       86.12       76.37      5.10 o 
   4  -6   2       39.69       36.71      4.58 o 
   5  -6   2        5.66        9.84      4.10 o 
   6  -6   2        0.19        3.51      1.34 o 
 -10  -5   2       18.94       23.24      4.82 o 
  -9  -5   2       44.63       28.75      8.50 o 
  -8  -5   2        3.76        5.51      1.89 o 
  -7  -5   2       31.69       28.23      3.75 o 
  -6  -5   2       22.63       23.82      3.46 o 
  -5  -5   2        1.62        3.57      0.80 o 
  -4  -5   2       58.40       61.78      2.96 o 
  -3  -5   2       72.09       78.85      3.92 o 
  -2  -5   2      190.86      198.94      5.76 o 
  -1  -5   2        0.79        1.97      0.92 o 
   0  -5   2       22.65       21.83      2.79 o 
   1  -5   2       44.96       47.07      3.54 o 
   2  -5   2       28.47       28.79      3.00 o 
   3  -5   2       93.74       88.59      3.98 o 
   4  -5   2      150.28      135.88     12.37 o 
   5  -5   2        6.22        7.21      2.54 o 
   6  -5   2        2.04        2.56      1.74 o 
   7  -5   2        8.33        9.12      3.38 o 
 -10  -4   2        3.06        5.45      1.56 o 
  -9  -4   2       10.18       16.11      2.03 o 
  -8  -4   2        5.24       10.68      2.32 o 
  -7  -4   2       35.49       30.53      2.36 o 
  -6  -4   2        5.53        5.67      1.51 o 
  -5  -4   2        9.35       13.41      2.08 o 
  -4  -4   2       57.53       58.52      2.92 o 
  -3  -4   2      124.08      129.45      2.34 o 
  -2  -4   2      260.74      262.33      6.13 o 
  -1  -4   2        9.04        7.35      1.01 o 
   0  -4   2       40.53       43.14      2.06 o 
   1  -4   2        4.39        3.82      1.57 o 
   2  -4   2       18.72       23.14      1.69 o 
   3  -4   2       20.88       21.23      2.44 o 
   4  -4   2        5.21        6.59      1.15 o 
   5  -4   2       75.31       68.85      5.91 o 
   6  -4   2      120.35      102.07     14.29 o 
   7  -4   2        2.82        5.87      1.96 o 
   8  -4   2        4.68        5.65      1.95 o 
 -10  -3   2        0.24        2.88      1.15 o 
  -9  -3   2        0.72        4.62      3.73 o 
  -8  -3   2       10.72        8.88      1.93 o 
  -7  -3   2        1.18        1.52      0.90 o 
  -6  -3   2      317.89      304.88     11.49 o 
  -5  -3   2       40.13       46.37      6.37 o 
  -4  -3   2      140.76      151.33      2.50 o 
  -3  -3   2       48.35       59.13      1.78 o 
  -2  -3   2       44.06       47.11      2.27 o 
  -1  -3   2      313.88      320.31      4.07 o 
   0  -3   2       29.38       36.07      1.20 o 
   1  -3   2      339.02      328.35      7.71 o 
   2  -3   2        4.50        4.19      0.69 o 
   3  -3   2        6.33        7.21      0.88 o 
   4  -3   2        1.05        1.87      0.87 o 
   5  -3   2        5.17        3.36      1.89 o 
   6  -3   2      259.21      257.71     10.27 o 
   7  -3   2        7.78        5.49      1.83 o 
   8  -3   2       11.65       14.20      3.13 o 
   9  -3   2        5.18        7.87      2.74 o 
 -10  -2   2        4.45        4.18      2.10 o 
  -9  -2   2       11.04        8.64      2.05 o 
  -8  -2   2       10.52        7.71      1.80 o 
  -7  -2   2        9.61        6.61      1.87 o 
  -6  -2   2       47.28       43.36      3.12 o 
  -5  -2   2       43.65       46.31      2.52 o 
  -4  -2   2       51.86       48.00      2.51 o 
  -3  -2   2       85.29       95.23      1.99 o 
  -2  -2   2        7.06        7.56      0.74 o 
  -1  -2   2     3194.49     3163.59     30.76 o 
   0  -2   2       43.37       29.68      1.19 o 
   1  -2   2      401.44      398.58      3.65 o 
   2  -2   2       67.98       63.32      1.38 o 
   3  -2   2      171.47      186.54      2.78 o 
   4  -2   2      130.97      123.88      3.22 o 
   5  -2   2       16.44       19.11      1.81 o 
   6  -2   2      246.87      251.01     15.99 o 
   7  -2   2      234.45      222.36     18.27 o 
   8  -2   2       21.03       23.83     11.15 o 
   9  -2   2       34.58       35.56      6.61 o 
 -10  -1   2        2.05        2.17      1.50 o 
  -9  -1   2        0.10        3.79      1.30 o 
  -8  -1   2       48.80       53.92      5.59 o 
  -7  -1   2       14.89       17.74      2.43 o 
  -6  -1   2        6.43        6.86      1.34 o 
  -5  -1   2       90.39       97.60      2.98 o 
  -4  -1   2       83.75       86.06      3.41 o 
  -3  -1   2        2.75        2.51      0.59 o 
  -2  -1   2      108.74      106.69      2.47 o 
  -1  -1   2      812.63      805.24      7.33 o 
   0  -1   2     4783.85     4689.51     29.54 o 
   1  -1   2     1039.54     1003.37      4.66 o 
   2  -1   2     2179.08     2223.90     10.12 o 
   3  -1   2      219.82      225.49      2.63 o 
   4  -1   2       56.66       62.12      1.36 o 
   5  -1   2      288.38      281.74      8.59 o 
   6  -1   2        0.01        2.19      1.69 o 
   7  -1   2       43.00       43.14      7.59 o 
   8  -1   2       19.79       16.17      3.87 o 
   9  -1   2        0.68        3.30      2.73 o 
  10  -1   2        0.62        5.09      2.00 o 
 -10   0   2        0.04        3.24      2.94 o 
  -9   0   2        7.03        3.83      1.91 o 
  -8   0   2      112.60      104.63      6.02 o 
  -7   0   2        4.53        5.96      1.17 o 
  -6   0   2        0.74        1.23      0.96 o 
  -5   0   2       30.46       32.05      1.56 o 
  -4   0   2       20.95       22.17      1.22 o 
  -3   0   2        5.97        6.99      0.71 o 
  -2   0   2       80.37       85.09      1.46 o 
  -1   0   2     1358.85     1295.63      5.99 o 
   0   0   2     3200.17     3119.30     36.62 o 
   1   0   2     1714.95     1683.07      6.64 o 
   2   0   2      710.67      700.34      3.44 o 
   3   0   2       12.25       11.26      0.69 o 
   4   0   2       15.88       12.30      0.74 o 
   5   0   2      286.72      280.13      3.22 o 
   6   0   2       59.09       59.54      1.83 o 
   7   0   2       53.21       44.57      4.40 o 
   8   0   2       36.52       28.04      6.91 o 
   9   0   2        0.44        2.24      1.33 o 
  10   0   2        0.31        4.75      2.03 o 
 -10   1   2        2.50        4.63      1.73 o 
  -9   1   2        3.88        5.23      2.12 o 
  -8   1   2       47.48       50.75     11.19 o 
  -7   1   2        0.33        2.07      1.71 o 
  -6   1   2      312.85      311.53      8.58 o 
  -5   1   2      162.05      156.28      2.45 o 
  -4   1   2      180.60      187.29      2.87 o 
  -3   1   2      251.58      284.97      3.49 o 
  -2   1   2      206.17      215.37      2.08 o 
  -1   1   2       48.45       55.84      1.15 o 
   0   1   2     3153.04     3060.44     16.47 o 
   1   1   2     2141.99     2051.32     18.30 o 
   2   1   2      290.97      268.45      1.79 o 
   3   1   2       93.75      100.85      1.27 o 
   4   1   2      895.69      982.02      8.51 o 
   5   1   2       36.68       28.51      1.12 o 
   6   1   2       47.29       46.74      1.52 o 
   7   1   2        7.27        6.89      1.07 o 
   8   1   2      142.25      122.41      8.82 o 
   9   1   2        0.31        2.31      1.97 o 
  10   1   2        5.71        8.82      3.42 o 
  -9   2   2        0.15        6.62      4.18 o 
  -8   2   2       12.06       10.02      3.26 o 
  -7   2   2       97.27      101.90     12.64 o 
  -6   2   2       10.20       13.24      1.69 o 
  -5   2   2      728.94      755.68      5.68 o 
  -4   2   2       72.99       84.57      2.04 o 
  -3   2   2       24.64       21.53      0.89 o 
  -2   2   2      661.76      678.36      3.72 o 
  -1   2   2       83.74       88.86      1.77 o 
   0   2   2     4110.05     3805.17     17.89 o 
   1   2   2      599.69      583.34      3.56 o 
   2   2   2       14.41       18.79      0.85 o 
   3   2   2       27.42       26.22      0.93 o 
   4   2   2        2.15        2.32      0.61 o 
   5   2   2      192.01      212.27      2.84 o 
   6   2   2       34.42       29.09      1.44 o 
   7   2   2      396.77      403.26     12.82 o 
   8   2   2        1.03        1.38      0.71 o 
   9   2   2        9.58       10.09      1.61 o 
  10   2   2        4.64        6.31      3.08 o 
  11   2   2        2.13        5.77      2.79 o 
  -9   3   2        1.53        4.09      2.82 o 
  -8   3   2        0.34        4.11      2.13 o 
  -7   3   2        1.93        3.75      2.11 o 
  -6   3   2       54.75       49.38      4.43 o 
  -5   3   2       24.26       24.53      3.35 o 
  -4   3   2        0.57        3.29      0.85 o 
  -3   3   2       51.64       53.23      2.53 o 
  -2   3   2       86.34       86.32      1.56 o 
  -1   3   2      691.42      685.16      3.95 o 
   0   3   2       76.79       73.38      1.29 o 
   1   3   2     5648.92     5603.31     41.43 o 
   2   3   2      364.40      363.67      2.39 o 
   3   3   2       13.21       15.91      1.00 o 
   4   3   2        9.01       14.70      0.91 o 
   5   3   2      183.45      188.39      2.52 o 
   6   3   2       14.79       15.92      1.43 o 
   7   3   2        6.61        9.74      2.60 o 
   8   3   2       33.45       36.74      1.88 o 
   9   3   2       56.76       42.34      3.38 o 
  10   3   2       25.41       27.67      4.57 o 
  11   3   2        0.95        2.20      1.70 o 
  -8   4   2        0.19        5.77      1.87 o 
  -7   4   2        0.31        4.93      2.10 o 
  -6   4   2       46.13       47.79      4.83 o 
  -4   4   2       39.77       39.54      3.05 o 
  -3   4   2      446.58      516.49      5.28 o 
  -2   4   2      348.12      359.56      5.53 o 
  -1   4   2       24.40       25.45      1.56 o 
   0   4   2     1512.51     1474.52     11.04 o 
   1   4   2       26.93       27.39      0.82 o 
   2   4   2      145.01      130.22      1.63 o 
   3   4   2      164.96      179.02      2.06 o 
   4   4   2       37.33       41.60      1.51 o 
   5   4   2       11.48       10.06      0.94 o 
   6   4   2       49.27       52.48      2.05 o 
   7   4   2       11.17        8.72      2.65 o 
   8   4   2        2.61        4.27      1.00 o 
   9   4   2       24.49       25.38      1.94 o 
  10   4   2       17.87       17.63      1.74 o 
  11   4   2        3.60        7.08      2.95 o 
  -8   5   2        0.58        4.46      1.32 o 
  -7   5   2        2.36        6.98      2.41 o 
  -6   5   2       40.52       35.43      4.40 o 
  -5   5   2        0.11        5.65      4.62 o 
  -4   5   2       24.45       25.73      1.91 o 
  -3   5   2       10.42       12.07      1.85 o 
  -2   5   2      128.51      130.14      5.55 o 
  -1   5   2       23.31       24.70      2.14 o 
   0   5   2      867.53      921.31      8.98 o 
   1   5   2       71.62       67.87      1.82 o 
   2   5   2      100.56      105.07      2.55 o 
   3   5   2       15.87       21.90      0.92 o 
   4   5   2        8.05        8.89      0.79 o 
   5   5   2      155.14      148.16      2.26 o 
   6   5   2       11.55       13.56      2.13 o 
   7   5   2       20.75       21.25      6.47 o 
   8   5   2        1.09        4.08      2.40 o 
   9   5   2       16.90       20.58      2.15 o 
  10   5   2        0.68        5.15      1.14 o 
  11   5   2        3.30        5.09      1.89 o 
  -7   6   2        0.57        3.27      1.27 o 
  -6   6   2        0.01        6.23      2.39 o 
  -5   6   2       14.61       19.34      3.14 o 
  -4   6   2        3.50        5.28      1.07 o 
  -3   6   2        1.43        3.30      1.84 o 
  -2   6   2        0.46        3.80      1.10 o 
  -1   6   2       27.72       34.71      1.89 o 
   0   6   2       19.89       30.75      3.23 o 
   1   6   2      249.03      253.12      3.91 o 
   2   6   2       91.72       91.75      2.12 o 
   3   6   2      108.98       99.72      3.81 o 
   4   6   2       22.04       19.15      2.40 o 
   5   6   2        7.66       12.08      2.12 o 
   6   6   2      110.57      112.71      4.09 o 
   7   6   2       88.02       83.03      4.16 o 
   8   6   2        7.41        7.98      1.23 o 
   9   6   2        4.60        8.39      1.51 o 
  10   6   2        1.27        1.48      1.57 o 
  -6   7   2       31.40       29.91      4.50 o 
  -5   7   2       45.91       50.42      5.95 o 
  -4   7   2       12.41       12.41      3.89 o 
  -3   7   2       21.06       20.36      1.58 o 
  -2   7   2       36.61       39.28      4.41 o 
  -1   7   2        4.73       10.45      3.84 o 
   0   7   2       41.11       37.00      3.54 o 
   1   7   2       20.29       17.62      1.71 o 
   2   7   2       38.16       38.85      1.22 o 
   3   7   2      283.90      307.68      7.05 o 
   4   7   2       69.52       80.66      9.67 o 
   5   7   2       51.41       53.07     10.97 o 
   6   7   2       17.93       15.62      2.59 o 
   7   7   2       35.78       37.01      3.12 o 
   8   7   2       31.51       31.65      6.19 o 
   9   7   2       18.13       17.87      7.65 o 
  10   7   2        0.35        5.95      1.64 o 
  -5   8   2        4.01       10.44      2.90 o 
  -4   8   2        0.05        5.10      2.32 o 
  -3   8   2        0.27        2.86      1.63 o 
  -2   8   2        1.20        3.59      1.04 o 
  -1   8   2       14.66       14.72      1.65 o 
   0   8   2        7.50       10.31      1.97 o 
   1   8   2       93.91       96.69      3.32 o 
   2   8   2        2.66        3.74      0.65 o 
   3   8   2       59.83       56.13      9.51 o 
   4   8   2        0.02        5.05      2.13 o 
   5   8   2       12.13       15.39      2.93 o 
   6   8   2       14.16       14.92      6.56 o 
   7   8   2        3.50        3.42      2.13 o 
   8   8   2        4.03        7.72      2.03 o 
   9   8   2        1.19        1.11      1.25 o 
  10   8   2        0.03        4.48      1.51 o 
  -4   9   2        1.90        4.54      1.81 o 
  -3   9   2        1.37        7.93      2.22 o 
  -2   9   2       14.03       13.52      2.18 o 
  -1   9   2        0.31        4.19      1.26 o 
   0   9   2        6.37        4.58      2.98 o 
   1   9   2       22.27       19.31      2.83 o 
   2   9   2        3.68        7.30      3.31 o 
   3   9   2        6.38       14.52      4.89 o 
   4   9   2        1.09        2.79      1.79 o 
   5   9   2        2.44        8.83      2.52 o 
   6   9   2        7.37        7.39      2.30 o 
   7   9   2        0.49        4.79      3.50 o 
   8   9   2        0.20        4.46      2.74 o 
   9   9   2        3.06        6.61      6.02 o 
  -2  10   2        0.05       10.26      4.63 o 
  -1  10   2        2.45        2.64      1.01 o 
   0  10   2       22.04       17.67      2.70 o 
   1  10   2       24.07       21.75      3.65 o 
   2  10   2       37.75       43.57      3.60 o 
   3  10   2        5.37        7.81      2.79 o 
   4  10   2        3.69        3.83      2.84 o 
   5  10   2        7.80        7.77      3.69 o 
   6  10   2        1.77        5.31      3.88 o 
   7  10   2        5.18        7.37      6.77 o 
   8  10   2       19.18       19.76      4.08 o 
   0  11   2        0.01        4.67      1.65 o 
   1  11   2        7.16       16.30      4.73 o 
   2  11   2        0.84        8.52      3.06 o 
   3  11   2        2.59        5.56      1.87 o 
   4  11   2        0.19        4.29      1.74 o 
   5  11   2        8.64       11.30      2.74 o 
   6  11   2        4.39        7.23      2.64 o 
  -5  -9   3        0.22        8.00      2.86 o 
  -4  -9   3       11.87        6.41      6.32 o 
  -3  -9   3        4.94        7.69      2.74 o 
  -2  -9   3        0.29        5.07      1.85 o 
  -1  -9   3        0.01        1.83      1.49 o 
   0  -9   3        5.60        8.48      2.92 o 
  -7  -8   3       14.28       10.32      3.16 o 
  -6  -8   3        2.71        5.37      2.68 o 
  -5  -8   3        0.59        4.21      2.88 o 
  -4  -8   3       14.57        9.42      4.50 o 
  -3  -8   3        0.00        4.58      3.58 o 
  -2  -8   3        3.40        3.94      2.14 o 
  -1  -8   3       68.04       66.55      9.80 o 
   0  -8   3       92.96       83.08      6.52 o 
   1  -8   3        3.54        5.40      1.92 o 
   2  -8   3        1.87        7.74      2.19 o 
   3  -8   3        5.08        6.35      4.61 o 
  -8  -7   3       10.07       11.02      4.31 o 
  -7  -7   3       31.21       28.05      4.82 o 
  -6  -7   3       11.29       10.03      3.22 o 
  -5  -7   3        1.56        1.93      1.75 o 
  -4  -7   3        0.67        6.99      2.74 o 
  -3  -7   3        0.04        4.12      1.10 o 
  -2  -7   3       27.57       28.97      3.00 o 
  -1  -7   3        0.06        2.56      1.22 o 
   0  -7   3        0.60        3.85      2.28 o 
   1  -7   3        0.40        3.53      1.59 o 
   2  -7   3       14.74        9.06      2.47 o 
   3  -7   3        2.84        4.13      1.42 o 
   4  -7   3        8.42        9.22      2.54 o 
  -9  -6   3        0.12        4.50      2.68 o 
  -8  -6   3        2.41        7.46      2.57 o 
  -7  -6   3       18.75       23.14      4.23 o 
  -6  -6   3      182.37      186.74     11.07 o 
  -5  -6   3       39.36       37.77      2.09 o 
  -4  -6   3       20.76       19.08      1.54 o 
  -3  -6   3       43.66       39.22      5.16 o 
  -2  -6   3        0.59        3.77      1.24 o 
  -1  -6   3        3.39        3.43      1.45 o 
   0  -6   3       79.76       79.69      4.31 o 
   1  -6   3       40.90       43.47      4.15 o 
   2  -6   3        3.52        4.13      1.23 o 
   3  -6   3        0.62        3.19      1.23 o 
   4  -6   3        4.88        3.28      2.14 o 
   5  -6   3       16.58       20.10      3.95 o 
  -9  -5   3        1.50        3.47      1.37 o 
  -8  -5   3        1.80        6.59      2.50 o 
  -7  -5   3        8.11        7.07      1.71 o 
  -6  -5   3      149.36      138.96      5.46 o 
  -5  -5   3       10.53       14.55      2.14 o 
  -4  -5   3        1.16        2.45      0.70 o 
  -3  -5   3       48.02       41.80      2.78 o 
  -2  -5   3       91.31       87.08      8.05 o 
  -1  -5   3        0.25        0.94      0.93 o 
   0  -5   3        7.83        7.71      1.95 o 
   1  -5   3       50.97       61.04      3.93 o 
   2  -5   3       19.52       20.46      2.67 o 
   3  -5   3       21.83       21.82      2.73 o 
   4  -5   3       20.19       19.25      3.47 o 
   5  -5   3        0.22        2.09      2.67 o 
   6  -5   3       20.69       16.94      3.16 o 
   7  -5   3        9.09       10.48      2.93 o 
 -10  -4   3        2.28        7.55      2.64 o 
  -9  -4   3        7.10        6.74      1.84 o 
  -8  -4   3        3.45        4.14      1.81 o 
  -7  -4   3       48.97       44.33      2.92 o 
  -6  -4   3       79.57       71.72      3.64 o 
  -5  -4   3        3.40        3.62      1.59 o 
  -4  -4   3      128.35      112.54      2.58 o 
  -3  -4   3      182.75      156.41      2.98 o 
  -2  -4   3      226.39      219.33      3.30 o 
  -1  -4   3       37.79       37.97      2.09 o 
   0  -4   3        0.06        3.17      1.55 o 
   1  -4   3       60.07       71.03      2.90 o 
   2  -4   3       96.14       92.71      4.71 o 
   3  -4   3        2.94        3.75      2.79 o 
   4  -4   3        0.53        1.11      0.72 o 
   5  -4   3       18.58       14.13      1.98 o 
   6  -4   3        5.72        7.71      2.75 o 
   7  -4   3       32.06       35.25      4.62 o 
 -10  -3   3        6.92        6.12      2.20 o 
  -9  -3   3        1.32        5.65      2.39 o 
  -8  -3   3       34.41       37.22      3.13 o 
  -7  -3   3        4.30        7.68      1.86 o 
  -6  -3   3      122.32      130.36      5.82 o 
  -5  -3   3      287.39      273.97      9.64 o 
  -4  -3   3        0.04        2.71      1.96 o 
  -3  -3   3      112.37      103.65      2.37 o 
  -2  -3   3      506.21      515.38      7.82 o 
  -1  -3   3      279.15      293.92      7.29 o 
   0  -3   3     1387.26     1470.37     15.22 o 
   1  -3   3      150.81      174.94      7.32 o 
   2  -3   3      306.21      328.82      5.77 o 
   3  -3   3       84.67       88.10      3.69 o 
   4  -3   3        1.91        0.79      0.95 o 
   5  -3   3        0.15        2.93      0.85 o 
   6  -3   3       60.31       55.68      4.46 o 
   7  -3   3        1.93        4.38      1.58 o 
   8  -3   3        1.61        3.07      2.19 o 
 -10  -2   3        0.21        4.45      1.78 o 
  -9  -2   3        2.30        3.57      1.32 o 
  -8  -2   3        2.58        4.72      2.60 o 
  -7  -2   3        1.54        4.62      2.15 o 
  -6  -2   3      141.56      133.12      5.63 o 
  -5  -2   3       21.17       23.53      2.22 o 
  -4  -2   3      304.80      302.29      7.39 o 
  -3  -2   3        3.42        6.00      0.92 o 
  -2  -2   3       64.62       65.71      2.09 o 
  -1  -2   3      142.71      130.06      2.42 o 
   0  -2   3      103.64       96.25      1.75 o 
   1  -2   3     1580.38     1597.45     14.81 o 
   2  -2   3       31.25       38.81      1.36 o 
   3  -2   3      204.32      252.95      5.12 o 
   4  -2   3       33.15       28.86      2.65 o 
   5  -2   3        1.61        2.37      0.59 o 
   6  -2   3       21.37       19.33      1.03 o 
   7  -2   3        8.36       11.02      2.66 o 
   8  -2   3        4.08        4.15      1.20 o 
   9  -2   3        1.30        3.28      2.43 o 
 -10  -1   3        7.59        8.12      3.13 o 
  -9  -1   3        8.29        6.68      2.04 o 
  -8  -1   3        1.03        1.99      1.58 o 
  -7  -1   3        3.82        4.50      1.34 o 
  -6  -1   3        9.71        8.53      2.06 o 
  -5  -1   3       96.31       90.02      2.76 o 
  -4  -1   3      272.97      258.82      5.78 o 
  -3  -1   3       77.11       72.27      2.10 o 
  -2  -1   3        0.01        2.70      0.74 o 
  -1  -1   3       14.05       17.31      1.77 o 
   0  -1   3      415.54      376.45      2.75 o 
   1  -1   3      159.02      153.87      2.08 o 
   2  -1   3     1936.15     2011.07     18.06 o 
   3  -1   3      353.57      341.45      4.45 o 
   4  -1   3       45.47       48.40      2.17 o 
   5  -1   3       37.57       36.85      1.28 o 
   6  -1   3       22.03       20.43      2.01 o 
   7  -1   3       16.00       16.30      3.31 o 
   8  -1   3        2.27        0.19      0.90 o 
   9  -1   3        0.05        1.57      1.45 o 
 -10   0   3       26.87       22.25      4.87 o 
  -9   0   3        4.51        5.66      2.22 o 
  -8   0   3       11.23        9.61      4.62 o 
  -7   0   3       26.51       27.50      2.87 o 
  -6   0   3        4.21        6.47      2.44 o 
  -5   0   3        0.45        3.80      1.23 o 
  -4   0   3      151.00      147.15      2.76 o 
  -3   0   3       26.62       32.38      1.65 o 
  -2   0   3       78.04       84.62      1.57 o 
  -1   0   3       60.78       62.80      1.33 o 
   0   0   3     4495.36     4383.19     20.06 o 
   1   0   3      417.16      429.58      3.26 o 
   2   0   3       55.82       50.39      1.22 o 
   3   0   3      177.97      178.30      2.20 o 
   4   0   3       22.06       25.26      1.62 o 
   5   0   3      537.33      599.85      6.86 o 
   6   0   3      107.88      106.89      4.39 o 
   7   0   3      179.46      172.36      4.74 o 
   8   0   3        2.49        0.90      1.23 o 
   9   0   3        2.14        2.56      1.58 o 
  10   0   3        0.36        6.41      3.12 o 
  -9   1   3        0.83        5.45      2.44 o 
  -8   1   3        0.24        0.82      1.31 o 
  -7   1   3       14.07       10.78      3.64 o 
  -6   1   3      158.78      154.79      3.30 o 
  -5   1   3        7.53        5.43      1.58 o 
  -4   1   3      158.41      153.02      3.69 o 
  -3   1   3        0.28        1.14      0.64 o 
  -2   1   3        2.82        3.10      0.56 o 
  -1   1   3     1301.37     1288.59      6.59 o 
   0   1   3      316.42      310.66      2.67 o 
   1   1   3     1860.65     1883.33      8.77 o 
   2   1   3      563.20      556.79      3.63 o 
   3   1   3      220.31      221.99      2.19 o 
   4   1   3       21.76       20.36      0.85 o 
   5   1   3      398.96      410.28      3.73 o 
   6   1   3      623.10      639.85      6.07 o 
   7   1   3       68.04       67.14      2.45 o 
   8   1   3       20.57       21.41      1.71 o 
   9   1   3        1.86        2.03      1.10 o 
  10   1   3        1.36        4.20      3.04 o 
  -9   2   3        3.34        4.80      2.45 o 
  -8   2   3        2.33        2.22      2.00 o 
  -7   2   3       93.70       86.50      5.04 o 
  -6   2   3      126.22      129.18      3.55 o 
  -5   2   3        5.73        7.83      1.24 o 
  -4   2   3       19.65       19.49      1.30 o 
  -3   2   3      205.11      195.43      4.62 o 
  -2   2   3       36.62       36.58      1.50 o 
  -1   2   3      159.97      156.32      2.80 o 
   0   2   3      131.18      122.44      1.94 o 
   1   2   3     1191.60     1103.66      6.76 o 
   2   2   3     1063.95     1030.25      4.47 o 
   3   2   3      208.97      197.05      2.76 o 
   4   2   3        0.02        1.39      0.54 o 
   5   2   3      187.36      187.13      2.52 o 
   6   2   3        8.11        8.34      1.35 o 
   7   2   3      124.82      118.19      3.20 o 
   8   2   3       50.99       55.88      3.02 o 
   9   2   3       44.77       37.71      5.67 o 
  -9   3   3        0.47        3.45      3.09 o 
  -8   3   3        7.75        8.08      2.95 o 
  -7   3   3        6.51        9.77      2.72 o 
  -6   3   3        5.31        6.03      1.44 o 
  -5   3   3      124.62      116.76      3.71 o 
  -4   3   3      652.76      678.38      7.34 o 
  -3   3   3       39.10       41.87      2.16 o 
  -2   3   3      221.35      253.94      3.50 o 
  -1   3   3        0.55        1.67      0.66 o 
   0   3   3      547.52      524.86      3.22 o 
   1   3   3       39.45       29.70      1.01 o 
   2   3   3        2.82        3.75      0.53 o 
   3   3   3      113.80      101.85      1.46 o 
   4   3   3        7.79       10.81      0.99 o 
   5   3   3        4.33        3.77      0.73 o 
   6   3   3       24.45       25.62      2.11 o 
   7   3   3       22.60       23.00      1.73 o 
   8   3   3       11.72       13.01      1.85 o 
   9   3   3       21.71       27.73      5.57 o 
  10   3   3        2.44        8.12      2.67 o 
  11   3   3       26.42       33.34      6.96 o 
  -8   4   3        9.43        6.34      2.08 o 
  -7   4   3        4.64        1.53      2.14 o 
  -6   4   3       49.87       52.01      5.64 o 
  -5   4   3        9.92       11.90      1.11 o 
  -4   4   3       35.16       35.85      1.75 o 
  -3   4   3       88.90       89.19      4.54 o 
  -2   4   3       73.30       69.90      1.90 o 
  -1   4   3      979.63     1056.03     10.29 o 
   0   4   3       70.02       62.07      2.05 o 
   1   4   3     1854.41     1816.04     14.56 o 
   2   4   3      142.22      160.97      2.14 o 
   3   4   3       47.89       56.20      1.14 o 
   4   4   3       34.51       25.86      2.05 o 
   5   4   3      332.53      327.56      5.14 o 
   6   4   3       13.56       15.67      2.29 o 
   7   4   3      166.42      158.05      4.02 o 
   8   4   3        1.84        3.22      1.14 o 
   9   4   3        0.19        3.63      0.87 o 
  10   4   3        6.73        8.49      1.67 o 
  11   4   3        8.13        2.21      1.59 o 
  -8   5   3        4.25        6.95      3.33 o 
  -7   5   3        1.18        4.82      2.42 o 
  -6   5   3       10.66       11.87      6.94 o 
  -5   5   3        0.25        0.92      0.45 o 
  -4   5   3       14.27       14.65      2.34 o 
  -3   5   3        4.36        6.44      0.98 o 
  -2   5   3        2.17        3.47      0.82 o 
  -1   5   3        2.47        6.04      1.23 o 
   0   5   3      209.07      191.69      3.02 o 
   1   5   3       96.97      105.89      2.07 o 
   2   5   3      899.89      921.24      7.45 o 
   3   5   3       62.33       62.19      1.37 o 
   4   5   3        9.03       10.39      0.81 o 
   5   5   3       11.11       10.17      0.99 o 
   6   5   3      166.66      175.97      4.43 o 
   7   5   3      188.37      179.49      5.71 o 
   8   5   3        7.96        7.20      1.12 o 
   9   5   3        2.36        4.21      1.16 o 
  10   5   3        2.49        3.03      1.14 o 
  11   5   3        0.84        0.35      1.03 o 
  -7   6   3       10.90       14.26      4.03 o 
  -6   6   3        0.23        4.59      1.97 o 
  -5   6   3       32.35       35.30      3.71 o 
  -4   6   3       11.58       18.43      3.65 o 
  -3   6   3       53.44       49.07      3.83 o 
  -2   6   3        0.31        1.73      0.97 o 
  -1   6   3        2.16        2.21      0.87 o 
   0   6   3        7.56        9.07      1.43 o 
   1   6   3     1421.00     1382.83     21.88 o 
   2   6   3        3.76        5.24      0.83 o 
   3   6   3      105.43      105.40      4.69 o 
   4   6   3        1.06        2.76      1.09 o 
   5   6   3       85.87       74.34      2.82 o 
   6   6   3       90.74       84.81      3.97 o 
   7   6   3       91.20       80.99      3.58 o 
   8   6   3       44.93       47.73      3.34 o 
   9   6   3       23.16       23.91      1.62 o 
  10   6   3        0.52        7.79      2.58 o 
  -6   7   3        0.81        3.60      6.63 o 
  -5   7   3        3.66        8.00      5.80 o 
  -4   7   3       52.13       44.73      7.41 o 
  -3   7   3       20.93       20.42      4.34 o 
  -2   7   3        6.93       12.38      1.55 o 
  -1   7   3        2.97        6.99      2.84 o 
   0   7   3       39.78       36.80      2.97 o 
   1   7   3       98.52      111.12      3.05 o 
   2   7   3       31.83       34.96      3.29 o 
   3   7   3       20.40       24.54      3.71 o 
   4   7   3       13.54        9.35      4.53 o 
   5   7   3       17.38       20.24      7.00 o 
   6   7   3       41.42       36.14      1.99 o 
   7   7   3       87.42       76.56      3.14 o 
   8   7   3        0.55        3.37      1.47 o 
   9   7   3        7.88       11.92      2.49 o 
  10   7   3        0.38        5.19      2.36 o 
  -5   8   3       17.47       32.15      7.65 o 
  -4   8   3        8.21        7.21      2.11 o 
  -3   8   3       35.96       27.68      3.08 o 
  -2   8   3        0.03        3.44      1.25 o 
  -1   8   3        0.11        3.09      1.39 o 
   0   8   3       67.39       61.43      3.43 o 
   1   8   3      124.97      125.08      4.28 o 
   2   8   3        1.84        3.00      1.25 o 
   3   8   3        0.57        1.61      0.69 o 
   4   8   3        0.77        1.38      1.38 o 
   5   8   3        5.34        5.07      1.72 o 
   6   8   3       28.75       34.14      5.70 o 
   7   8   3        1.83        6.48      1.96 o 
   8   8   3        2.14        6.21      2.00 o 
   9   8   3        1.45        4.24      1.56 o 
  10   8   3        3.86        3.17      1.75 o 
  -4   9   3       23.54       22.43      5.78 o 
  -2   9   3        7.72       11.68      1.91 o 
  -1   9   3        0.43        3.80      1.18 o 
   0   9   3       48.91       52.51      4.24 o 
   1   9   3      117.26      114.42      4.20 o 
   2   9   3        0.74        2.82      0.90 o 
   3   9   3       16.22       15.53      3.56 o 
   4   9   3        0.50        3.59      1.96 o 
   5   9   3        4.17        6.69      1.91 o 
   6   9   3       40.73       38.27      3.76 o 
   7   9   3       20.00       21.83      2.97 o 
   8   9   3        0.07        2.85      4.67 o 
   9   9   3        2.64        4.19      1.68 o 
  -2  10   3        0.70        1.51      1.40 o 
  -1  10   3        5.17        3.84      2.34 o 
   0  10   3        6.34        5.25      1.10 o 
   1  10   3       13.39       19.25      2.02 o 
   2  10   3        1.14        2.72      3.38 o 
   3  10   3        7.71       13.39      3.65 o 
   4  10   3        1.95       18.61      8.96 o 
   5  10   3        3.76        9.76      3.03 o 
   6  10   3        6.79       10.72      2.49 o 
   7  10   3        1.32        5.09      2.56 o 
   8  10   3       14.85       18.95      3.15 o 
   0  11   3       12.32       18.27     11.90 o 
   1  11   3       16.78       12.43      3.05 o 
   2  11   3       19.05       27.41      3.74 o 
   3  11   3       21.07       20.49      4.58 o 
   4  11   3       12.35       10.15      7.33 o 
   5  11   3        5.28       11.76      2.82 o 
   6  11   3        6.28        9.28      4.62 o 
   7  11   3        6.65        9.74      2.61 o 
  -6  -8   4        9.94        5.91      3.13 o 
  -5  -8   4        0.84        7.40      3.08 o 
  -4  -8   4        0.15        1.80      3.78 o 
  -3  -8   4        5.79        3.70      2.06 o 
  -2  -8   4        0.76        6.47      2.70 o 
  -1  -8   4        1.21        7.00      2.11 o 
   0  -8   4        3.62        4.34      1.69 o 
   1  -8   4       14.40       11.55      2.65 o 
  -7  -7   4       41.92       33.58      5.43 o 
  -6  -7   4        9.51        6.12      2.80 o 
  -5  -7   4        1.92        3.95      1.56 o 
  -4  -7   4       14.86       20.61     10.40 o 
  -3  -7   4        0.11        3.41      1.79 o 
  -2  -7   4       24.70       26.65      3.96 o 
  -1  -7   4       19.67       21.28      3.83 o 
   0  -7   4       29.79       22.53      3.68 o 
   1  -7   4       32.59       27.09      5.37 o 
   2  -7   4        0.11        1.64      1.67 o 
   3  -7   4        2.70        4.38      2.18 o 
  -8  -6   4        3.38        2.96      1.29 o 
  -7  -6   4        0.01        2.75      1.73 o 
  -6  -6   4        0.01        4.56      3.92 o 
  -5  -6   4       23.88       29.49      5.54 o 
  -4  -6   4        3.55        7.18      1.81 o 
  -3  -6   4       10.26        9.67      1.57 o 
  -2  -6   4        8.21        5.89      1.35 o 
  -1  -6   4        0.22        1.88      2.62 o 
   0  -6   4       22.22       19.89      2.39 o 
   1  -6   4        6.89        4.27      1.91 o 
   2  -6   4        2.47        1.84      1.67 o 
   3  -6   4        0.00        2.42      0.90 o 
   4  -6   4        3.30        2.21      3.08 o 
   5  -6   4       14.33       17.13      3.06 o 
  -9  -5   4        0.01        6.66      2.47 o 
  -8  -5   4        1.96        4.41      1.95 o 
  -7  -5   4        0.12        4.32      1.37 o 
  -6  -5   4       13.81       16.67      2.74 o 
  -5  -5   4       67.30       70.42      4.13 o 
  -4  -5   4       22.53       22.56      1.93 o 
  -3  -5   4        0.06        2.49      1.11 o 
  -2  -5   4        0.73        6.34      1.43 o 
  -1  -5   4       16.22       15.94      1.80 o 
   0  -5   4       74.42       81.67      4.22 o 
   1  -5   4       48.89       62.33      9.61 o 
   2  -5   4       60.85       65.77      4.41 o 
   3  -5   4        0.05        1.10      1.08 o 
   4  -5   4        1.75        1.49      1.61 o 
   5  -5   4        4.68       10.32      3.62 o 
   6  -5   4       11.71        9.73      5.03 o 
  -9  -4   4        4.77        4.16      1.51 o 
  -8  -4   4        9.65        7.01      3.22 o 
  -7  -4   4        0.01        3.99      1.80 o 
  -6  -4   4       96.06       85.56      4.17 o 
  -5  -4   4        4.48        3.21      1.56 o 
  -4  -4   4       55.96       56.76      5.93 o 
  -3  -4   4        4.92        3.30      1.32 o 
  -2  -4   4      285.90      289.18      9.39 o 
  -1  -4   4       90.70       84.46      6.01 o 
   0  -4   4       76.13       65.53      5.16 o 
   1  -4   4        4.94        6.02      1.52 o 
   2  -4   4        2.32        4.68      1.21 o 
   3  -4   4        1.10        4.18      1.10 o 
   4  -4   4       12.61       10.58      1.87 o 
   5  -4   4        9.20       11.62      4.13 o 
   6  -4   4      103.91       97.09      7.89 o 
   7  -4   4        3.46        6.48      2.82 o 
  -8  -3   4        3.03        5.65      1.56 o 
  -7  -3   4       31.14       29.17      2.78 o 
  -6  -3   4       20.55       24.46      2.38 o 
  -5  -3   4       19.57       17.37      2.93 o 
  -4  -3   4        8.90        9.15      2.49 o 
  -3  -3   4       23.35       25.93      2.05 o 
  -2  -3   4       86.38      100.48      4.43 o 
  -1  -3   4        3.76        8.95      1.90 o 
   0  -3   4        2.88        3.31      1.07 o 
   1  -3   4        1.13        4.22      1.38 o 
   2  -3   4        2.81        6.36      1.57 o 
   3  -3   4        3.34        3.11      1.42 o 
   4  -3   4        4.37        2.79      0.95 o 
   5  -3   4        2.92        4.42      0.91 o 
   6  -3   4        7.16        6.75      1.84 o 
   7  -3   4       37.20       29.13      3.86 o 
   8  -3   4        2.44        4.26      1.68 o 
  -9  -2   4        0.13        1.88      1.19 o 
  -8  -2   4        7.88       10.93      2.48 o 
  -7  -2   4        0.40        2.37      1.73 o 
  -6  -2   4      275.57      288.79      9.13 o 
  -5  -2   4        4.14        7.05      2.08 o 
  -4  -2   4       10.31       10.67      1.77 o 
  -3  -2   4        0.03        4.78      2.04 o 
  -2  -2   4       40.33       54.37      2.38 o 
  -1  -2   4      199.97      201.37      3.85 o 
   0  -2   4     1590.51     1663.75     28.35 o 
   1  -2   4       85.15      101.61      3.16 o 
   2  -2   4       38.96       35.02      2.00 o 
   3  -2   4       29.40       28.02      1.80 o 
   4  -2   4        4.78        4.31      2.04 o 
   5  -2   4        3.24        3.60      0.75 o 
   6  -2   4       21.05       20.36      2.13 o 
   7  -2   4       28.19       28.97      3.00 o 
   8  -2   4        0.02        1.23      1.49 o 
  -9  -1   4        1.24        3.93      2.55 o 
  -8  -1   4        6.21        6.43      2.04 o 
  -7  -1   4        3.64        5.95      1.41 o 
  -6  -1   4       11.47        8.85      1.77 o 
  -5  -1   4       63.33       65.53      3.66 o 
  -4  -1   4       53.66       45.46      2.25 o 
  -3  -1   4        2.08        3.99      1.41 o 
  -2  -1   4       41.39       49.35      2.20 o 
  -1  -1   4      710.84      715.36     10.02 o 
   0  -1   4       51.10       50.30      1.69 o 
   1  -1   4      906.92      968.68      9.27 o 
   2  -1   4        2.62        3.86      0.76 o 
   3  -1   4        7.34        7.50      0.90 o 
   4  -1   4      274.12      303.30      6.37 o 
   5  -1   4        9.93        9.52      1.34 o 
   6  -1   4       19.48       17.10      1.02 o 
   7  -1   4       48.26       47.21      3.72 o 
   8  -1   4        1.75        2.33      1.62 o 
   9  -1   4        0.27        1.95      1.35 o 
  -9   0   4        4.17        5.46      2.30 o 
  -8   0   4        1.13        5.14      1.34 o 
  -7   0   4        0.08        1.74      1.30 o 
  -6   0   4      310.62      289.83      7.18 o 
  -5   0   4       78.57       66.47      3.35 o 
  -4   0   4       82.84       81.45      2.92 o 
  -3   0   4       24.39       21.00      2.06 o 
  -2   0   4      185.20      188.81      4.09 o 
  -1   0   4      504.48      502.01      5.92 o 
   0   0   4     1082.69     1026.75      9.00 o 
   1   0   4      245.33      254.32      4.01 o 
   2   0   4      243.09      232.64      4.72 o 
   3   0   4      350.49      373.14      3.69 o 
   4   0   4       13.96       19.80      1.12 o 
   5   0   4      264.96      259.49      6.20 o 
   6   0   4       18.97       18.47      1.13 o 
   7   0   4       13.94       14.67      2.13 o 
   8   0   4       25.09       15.57      3.65 o 
   9   0   4        7.07        8.67      2.58 o 
  10   0   4        0.21        5.57      3.03 o 
  -9   1   4        1.39        2.57      1.40 o 
  -8   1   4        2.37        1.97      1.45 o 
  -7   1   4       83.20       79.96      3.55 o 
  -6   1   4       93.90       92.58      7.76 o 
  -5   1   4        0.06        2.51      0.94 o 
  -4   1   4       15.53       14.51      1.70 o 
  -3   1   4        4.50        8.09      3.35 o 
  -2   1   4      318.95      322.62      5.60 o 
  -1   1   4      426.70      417.21      4.68 o 
   0   1   4      373.41      387.40      6.20 o 
   1   1   4       13.94       17.77      1.16 o 
   2   1   4       28.17       38.28      1.20 o 
   3   1   4       45.00       46.51      1.58 o 
   4   1   4       68.70       76.40      1.63 o 
   5   1   4      182.02      190.86      3.59 o 
   6   1   4       22.20       22.56      1.43 o 
   7   1   4       44.77       40.83      3.07 o 
   8   1   4      181.89      158.64     14.86 o 
   9   1   4        3.74        1.86      1.33 o 
  10   1   4        0.31        3.34      2.38 o 
  -9   2   4        3.22        3.28      1.24 o 
  -8   2   4        0.94        1.41      5.11 o 
  -7   2   4       17.60       13.69      3.24 o 
  -6   2   4      124.42      115.59      6.76 o 
  -5   2   4        0.02        2.57      1.19 o 
  -4   2   4        1.47        2.89      0.91 o 
  -3   2   4        0.56        1.73      0.75 o 
  -2   2   4        8.01        9.90      1.43 o 
  -1   2   4       50.64       50.37      2.57 o 
   0   2   4        4.83        4.64      0.78 o 
   1   2   4       36.95       41.45      1.30 o 
   2   2   4       79.18       84.44      1.27 o 
   3   2   4      252.75      245.72      7.72 o 
   4   2   4        2.69        3.21      1.16 o 
   5   2   4        9.03        8.74      0.75 o 
   6   2   4       13.93       14.12      2.57 o 
   7   2   4      112.57      103.80      2.84 o 
   8   2   4        1.29        1.04      1.74 o 
   9   2   4        0.63        1.92      1.00 o 
  10   2   4        0.47        4.46      2.35 o 
  -8   3   4        0.00        1.65      1.55 o 
  -7   3   4       35.98       35.23      9.15 o 
  -6   3   4       63.54       56.64      5.94 o 
  -5   3   4        2.03        2.69      0.92 o 
  -4   3   4       89.42       91.49      3.42 o 
  -3   3   4       51.19       53.63      2.49 o 
  -2   3   4      102.33      106.22      2.46 o 
  -1   3   4      603.89      585.73      6.55 o 
   0   3   4       87.71       98.78      2.23 o 
   1   3   4        0.65        2.68      0.82 o 
   2   3   4     1136.57     1143.61      9.52 o 
   3   3   4       32.60       30.57      1.00 o 
   4   3   4        1.21        5.37      1.65 o 
   5   3   4       35.20       32.02      2.54 o 
   6   3   4       26.90       24.40      1.32 o 
   7   3   4        0.90        2.10      0.60 o 
   8   3   4      154.36      152.80      5.14 o 
   9   3   4        1.89        2.97      1.63 o 
  10   3   4        0.09        3.11      3.08 o 
  -8   4   4        3.37        7.70      3.32 o 
  -7   4   4        8.15        7.47      2.96 o 
  -6   4   4        7.88        7.66      1.26 o 
  -5   4   4        1.96        4.31      1.14 o 
  -4   4   4       58.22       52.33      2.19 o 
  -3   4   4        4.66        4.58      0.87 o 
  -2   4   4       77.67       82.23      2.15 o 
  -1   4   4        0.15        2.58      1.35 o 
   0   4   4        4.52        4.98      1.53 o 
   1   4   4      206.49      202.21      2.71 o 
   2   4   4       12.48       19.09      1.20 o 
   3   4   4      103.69      129.27      1.79 o 
   4   4   4      146.76      147.16      2.42 o 
   5   4   4      108.78      115.78      1.77 o 
   6   4   4       76.64       79.92      2.74 o 
   7   4   4       96.85       96.54      3.74 o 
   8   4   4        2.26        3.92      1.01 o 
   9   4   4        0.05        0.70      1.74 o 
  10   4   4        0.00        1.70      0.85 o 
  11   4   4        5.34       12.76      3.40 o 
  -7   5   4       33.54       41.81      7.13 o 
  -6   5   4        4.54        4.87      2.03 o 
  -4   5   4       71.93       66.32      2.42 o 
  -3   5   4       65.48       58.01      2.81 o 
  -2   5   4        0.10        4.03      1.09 o 
  -1   5   4       40.46       55.73      3.15 o 
   0   5   4      161.32      174.63      3.47 o 
   1   5   4      475.93      476.83      5.26 o 
   2   5   4      505.89      549.58      5.03 o 
   3   5   4       71.65       74.08      1.67 o 
   4   5   4       58.33       53.68      1.77 o 
   5   5   4        4.98        6.91      1.08 o 
   6   5   4       17.39       16.02      1.19 o 
   7   5   4       66.51       56.64      4.09 o 
   8   5   4        8.31       10.96      3.21 o 
   9   5   4        0.04        2.56      2.00 o 
  10   5   4        3.15        5.82      1.91 o 
  11   5   4        0.06        3.44      1.64 o 
  -7   6   4        3.40        4.01      2.26 o 
  -6   6   4       24.62       18.29      4.19 o 
  -5   6   4       70.48       69.41      6.69 o 
  -4   6   4       20.99       26.81      5.81 o 
  -3   6   4        2.53        7.51      1.72 o 
  -2   6   4        5.38       11.12      2.93 o 
  -1   6   4       59.74       53.88      2.60 o 
   0   6   4      226.75      210.73      4.02 o 
   1   6   4       50.20       44.51      1.64 o 
   2   6   4      102.76       96.78      2.61 o 
   3   6   4        4.94        9.19      1.33 o 
   4   6   4        3.53        4.66      0.93 o 
   5   6   4       48.39       43.85      2.54 o 
   6   6   4       19.73       17.16      1.56 o 
   7   6   4      135.92      136.82      6.32 o 
   8   6   4        1.51        1.35      0.80 o 
   9   6   4        1.58        1.34      1.96 o 
  10   6   4        0.36        5.22      2.29 o 
  -6   7   4        9.40        6.00      6.98 o 
  -4   7   4        5.50        5.79      1.32 o 
  -3   7   4       80.20       74.00      2.87 o 
  -2   7   4        3.35        5.77      1.22 o 
  -1   7   4        3.46        3.81      1.23 o 
   0   7   4        3.73        7.14      1.52 o 
   1   7   4      115.12       98.98      6.62 o 
   2   7   4       42.67       37.78      1.58 o 
   3   7   4        2.85        4.21      0.90 o 
   4   7   4        0.05        2.78      0.63 o 
   5   7   4       15.11       11.42      0.86 o 
   6   7   4        3.32        4.81      0.89 o 
   7   7   4       83.37       83.12      8.53 o 
   8   7   4       25.88       18.00      2.42 o 
   9   7   4        0.89        8.86      3.35 o 
  10   7   4        4.39        9.39      4.19 o 
  -5   8   4       22.79       23.98      4.21 o 
  -4   8   4       18.34       24.00      3.80 o 
  -3   8   4       15.56       18.91      2.33 o 
  -2   8   4        8.99       11.99      2.38 o 
  -1   8   4        0.40        1.52      1.03 o 
   0   8   4       31.74       27.86      1.95 o 
   1   8   4       74.62       76.59      6.59 o 
   2   8   4       77.71       69.16      3.88 o 
   3   8   4        3.37        6.17      1.93 o 
   4   8   4        0.34        0.90      0.61 o 
   5   8   4       24.39       21.06      2.56 o 
   6   8   4        8.28       18.09      6.82 o 
   7   8   4       25.16       31.87      2.66 o 
   8   8   4        0.41        3.46      2.36 o 
   9   8   4        2.19        3.62      1.78 o 
  10   8   4       17.91       21.74      4.61 o 
  -4   9   4        1.22        4.45      2.10 o 
  -3   9   4        3.58        7.23      2.40 o 
  -2   9   4        0.07        4.82      3.21 o 
  -1   9   4       35.05       36.86      2.83 o 
   0   9   4      129.68      115.77      3.80 o 
   1   9   4       15.26       19.63      2.17 o 
   2   9   4       61.83       61.37      2.87 o 
   3   9   4        5.43        6.40      1.14 o 
   4   9   4        5.19        4.08      2.16 o 
   5   9   4       33.58       25.83      6.86 o 
   6   9   4       17.31       20.49      5.62 o 
   7   9   4        0.87        8.09      2.45 o 
   8   9   4        0.00        4.46      2.13 o 
   9   9   4        7.50       19.61      4.65 o 
  -1  10   4       29.49       26.68      2.83 o 
   0  10   4        6.96        7.12      1.76 o 
   1  10   4       36.33       33.69      3.13 o 
   2  10   4       27.15       18.83      8.24 o 
   3  10   4       16.81       18.63      3.09 o 
   4  10   4        0.31        2.52      2.23 o 
   5  10   4        4.27        2.14      4.06 o 
   6  10   4        0.53        3.50      2.09 o 
   7  10   4        0.50        5.45      5.61 o 
   8  10   4        1.58        2.83      1.42 o 
   0  11   4        1.20        2.46      4.85 o 
   1  11   4        7.09       10.11      2.72 o 
   2  11   4        2.47        7.33      2.49 o 
   3  11   4       12.30       12.03      2.47 o 
   4  11   4        0.32        4.82      2.13 o 
   5  11   4       11.51       10.43      2.78 o 
   6  11   4        0.19        2.42      3.67 o 
   7  11   4        0.30        3.63      1.61 o 
  -3  -8   5        2.69       14.11      4.30 o 
  -2  -8   5        2.66        4.67      1.80 o 
  -6  -7   5        6.76       13.01      3.95 o 
  -5  -7   5        0.61        5.23      2.18 o 
  -4  -7   5        5.17       10.04      3.47 o 
  -3  -7   5        9.09       16.83      3.07 o 
  -2  -7   5        0.40        2.43      1.20 o 
  -1  -7   5        0.07        3.04      1.26 o 
   0  -7   5        7.61        5.71      4.24 o 
   1  -7   5        8.86       10.00      2.83 o 
   2  -7   5        8.32        5.22      1.73 o 
  -7  -6   5       30.96       36.87      6.86 o 
  -6  -6   5        7.93        4.72      3.08 o 
  -5  -6   5        0.72        2.21      1.85 o 
  -4  -6   5        9.66        6.84      1.55 o 
  -3  -6   5        0.65        3.88      1.57 o 
  -2  -6   5       38.11       43.20      3.83 o 
  -1  -6   5        1.18        4.61      2.37 o 
   0  -6   5       66.09       59.83      3.56 o 
   1  -6   5        8.75        7.29      2.14 o 
   2  -6   5        0.37        4.27      1.40 o 
   3  -6   5        3.10        5.12      1.85 o 
   4  -6   5        2.17        2.80      1.46 o 
  -8  -5   5        1.33        2.27      1.60 o 
  -7  -5   5        0.41        4.60      2.80 o 
  -6  -5   5       13.92        9.26      2.05 o 
  -5  -5   5        0.35        1.81      1.37 o 
  -4  -5   5        1.21        2.48      1.42 o 
  -3  -5   5       12.39       10.09      4.53 o 
  -2  -5   5       18.35       16.77      1.97 o 
  -1  -5   5        0.28        2.61      1.50 o 
   0  -5   5       19.60       17.99      2.42 o 
   1  -5   5      193.48      200.36      4.93 o 
   2  -5   5       14.06       15.65      2.81 o 
   3  -5   5        1.70        3.46      1.64 o 
   4  -5   5        0.13        5.46      3.27 o 
   5  -5   5       28.21       31.48     13.32 o 
  -8  -4   5        0.37        3.99      1.35 o 
  -7  -4   5        1.65        1.25      0.99 o 
  -6  -4   5        0.84        3.59      2.49 o 
  -5  -4   5       32.19       39.95      3.89 o 
  -4  -4   5       42.62       38.60      5.10 o 
  -3  -4   5        0.00        4.97      1.75 o 
  -2  -4   5        0.75        4.73      2.12 o 
  -1  -4   5        2.75        6.84      1.52 o 
   0  -4   5      280.92      263.46      6.53 o 
   1  -4   5        1.13        3.21      1.30 o 
   2  -4   5       18.30       19.72      3.05 o 
   3  -4   5        1.46        4.46      1.38 o 
   4  -4   5        0.19        2.85      1.44 o 
   5  -4   5        4.00       10.04      2.43 o 
   6  -4   5        5.27        6.32      2.83 o 
  -9  -3   5        7.93       10.81      3.25 o 
  -8  -3   5       20.05       22.14      2.80 o 
  -7  -3   5        2.92        4.11      1.29 o 
  -6  -3   5       44.72       45.52      5.91 o 
  -5  -3   5       64.29       70.97      5.03 o 
  -4  -3   5       23.94       28.11      2.43 o 
  -3  -3   5        4.61        5.93      1.37 o 
  -2  -3   5        3.22        6.84      1.71 o 
  -1  -3   5       86.04       91.80      4.07 o 
   0  -3   5       31.38       30.41      2.26 o 
   1  -3   5       75.76       72.28      3.36 o 
   2  -3   5        0.41        4.27      1.28 o 
   3  -3   5        8.61        6.89      1.30 o 
   4  -3   5       29.75       28.23      2.06 o 
   5  -3   5       65.06       63.27      3.96 o 
   6  -3   5       23.20       26.70      6.95 o 
   7  -3   5        4.37        3.13      1.37 o 
  -9  -2   5        1.63        5.97      4.14 o 
  -8  -2   5       11.30       12.61      2.16 o 
  -7  -2   5        6.00        6.25      1.82 o 
  -6  -2   5        0.54        5.27      1.67 o 
  -5  -2   5        9.45       11.37      2.00 o 
  -4  -2   5       51.75       50.47      3.13 o 
  -3  -2   5        2.79        5.56      1.49 o 
  -2  -2   5       12.71       13.40      1.74 o 
  -1  -2   5       73.01       63.66      2.56 o 
   0  -2   5      322.85      281.21      5.47 o 
   1  -2   5        4.17        4.26      1.28 o 
   2  -2   5        0.18        4.43      1.62 o 
   3  -2   5        1.97        6.59      1.75 o 
   4  -2   5       13.76       16.83      1.52 o 
   5  -2   5        2.57        3.31      0.96 o 
   6  -2   5       30.70       29.72      2.28 o 
   7  -2   5        1.47        5.21      1.89 o 
   8  -2   5        5.59        0.36      2.80 o 
  -9  -1   5        0.01        1.95      1.09 o 
  -8  -1   5        2.91        3.36      1.14 o 
  -7  -1   5       34.31       38.32      3.26 o 
  -6  -1   5       12.40       13.01      1.93 o 
  -5  -1   5      277.13      280.04      6.45 o 
  -4  -1   5        6.00       14.66      2.70 o 
  -3  -1   5        6.63        9.03      1.83 o 
  -2  -1   5       10.10       12.56      3.16 o 
  -1  -1   5      114.83      117.51      3.52 o 
   0  -1   5      995.14      974.47     16.69 o 
   1  -1   5       13.46       13.86      1.72 o 
   2  -1   5        5.18       10.34      1.82 o 
   3  -1   5        0.17        2.99      1.34 o 
   4  -1   5       15.07       17.78      1.59 o 
   5  -1   5      177.98      173.33      4.43 o 
   6  -1   5        3.87        6.01      1.15 o 
   7  -1   5       19.23       13.95      5.07 o 
   8  -1   5       20.62       13.68      3.27 o 
   9  -1   5       17.56       22.63      7.47 o 
  -9   0   5        1.41        2.55      2.01 o 
  -8   0   5        0.04        3.01      1.14 o 
  -7   0   5       22.26       22.84      2.61 o 
  -6   0   5       89.78       92.67      4.04 o 
  -5   0   5       43.21       44.04      2.75 o 
  -4   0   5       46.10       46.44      2.82 o 
  -3   0   5      259.49      259.49      5.62 o 
  -2   0   5      131.08      137.68      3.86 o 
  -1   0   5      124.14      147.12      8.49 o 
   0   0   5      180.32      176.33      4.86 o 
   1   0   5       51.15       58.96      2.59 o 
   2   0   5       69.06       61.08      2.50 o 
   3   0   5      165.15      178.63      3.72 o 
   4   0   5       60.18       54.70      1.49 o 
   5   0   5        0.94        4.84      0.86 o 
   6   0   5        0.17        1.64      0.74 o 
   7   0   5       41.02       38.83      3.34 o 
   8   0   5        6.38        5.78      1.62 o 
   9   0   5        0.17        3.74      5.21 o 
  -9   1   5        0.39        6.45      2.31 o 
  -8   1   5        0.88        2.15      0.99 o 
  -7   1   5        0.80        3.29      1.49 o 
  -6   1   5        6.95        8.28      1.86 o 
  -5   1   5      105.41      108.01      6.59 o 
  -4   1   5       53.79       51.64      2.65 o 
  -3   1   5       66.01       67.00      4.29 o 
  -2   1   5        5.40        6.49      1.57 o 
  -1   1   5       23.53       23.47      2.41 o 
   0   1   5        7.28       10.27      1.13 o 
   1   1   5        5.18        6.93      1.03 o 
   2   1   5      364.58      384.34      6.82 o 
   3   1   5       48.07       54.35      1.80 o 
   4   1   5       86.59       82.41      1.80 o 
   5   1   5       79.53       83.14      2.13 o 
   6   1   5        0.14        0.26      0.47 o 
   7   1   5        0.00        1.24      1.08 o 
   8   1   5        3.34        4.89      1.46 o 
   9   1   5        0.37        0.27      1.76 o 
  10   1   5        0.57        7.40      4.13 o 
  -8   2   5        0.08        1.96      1.81 o 
  -7   2   5        2.60        5.84      1.56 o 
  -6   2   5        0.01        2.33      0.91 o 
  -5   2   5      111.14      124.09     13.42 o 
  -4   2   5        1.70        3.04      1.27 o 
  -3   2   5       10.38        7.36      2.54 o 
  -2   2   5      328.75      319.66      5.38 o 
  -1   2   5       65.35       55.29      2.69 o 
   0   2   5     1339.19     1385.05     13.84 o 
   1   2   5       37.25       33.52      2.29 o 
   2   2   5       18.59       26.25      1.32 o 
   3   2   5      118.81      109.47      2.73 o 
   4   2   5       22.25       22.50      3.83 o 
   5   2   5      132.16      130.23      4.13 o 
   6   2   5        1.79        1.23      1.00 o 
   7   2   5      103.27       94.46      3.23 o 
   8   2   5        1.70        2.36      0.99 o 
   9   2   5        3.23        2.81      2.76 o 
  10   2   5        0.01        2.67      1.62 o 
  -8   3   5        0.20        5.92      2.28 o 
  -7   3   5        7.26        6.46      2.31 o 
  -6   3   5        6.37        7.44      1.64 o 
  -5   3   5       45.89       40.60      2.38 o 
  -4   3   5        1.29        4.44      1.11 o 
  -3   3   5        0.25        3.07      1.05 o 
  -2   3   5       21.28       21.48      1.94 o 
  -1   3   5      689.73      732.20      9.47 o 
   0   3   5        3.89        6.33      0.97 o 
   1   3   5      197.23      188.43      2.93 o 
   2   3   5        8.13        9.15      1.02 o 
   3   3   5      575.07      575.78      6.45 o 
   4   3   5       20.74       20.48      4.60 o 
   5   3   5        7.81        7.77      1.85 o 
   6   3   5       30.75       39.63      3.06 o 
   7   3   5        0.42        0.59      1.62 o 
   8   3   5       37.08       55.79      9.09 o 
   9   3   5       10.77       12.24      3.11 o 
  10   3   5        0.54        5.32      4.31 o 
  -8   4   5        0.83        6.35      2.87 o 
  -7   4   5       27.34       30.63      6.57 o 
  -6   4   5       18.04       22.67      3.24 o 
  -5   4   5        6.82        8.64      1.62 o 
  -4   4   5       20.17       22.62      2.51 o 
  -3   4   5        6.56       10.37      1.61 o 
  -2   4   5        7.86        8.46      1.62 o 
  -1   4   5        7.52       11.74      2.92 o 
   0   4   5       14.26       17.90      1.83 o 
   1   4   5      254.16      254.16      3.57 o 
   2   4   5      871.66      894.93      8.47 o 
   3   4   5      142.13      154.51      3.98 o 
   4   4   5       76.19       77.24      3.07 o 
   5   4   5       60.02       63.99      2.72 o 
   6   4   5        2.91        4.60      1.65 o 
   7   4   5      359.73      362.63     14.09 o 
   8   4   5      112.29      120.64      8.31 o 
   9   4   5        1.58        4.71      1.57 o 
  10   4   5        0.02        0.58      1.62 o 
  -7   5   5        3.06       10.78      3.10 o 
  -6   5   5        0.18        3.44      1.92 o 
  -5   5   5        3.87        3.75      1.09 o 
  -4   5   5        4.79        7.24      1.66 o 
  -3   5   5        0.00        1.73      1.69 o 
  -2   5   5       26.05       25.80      2.38 o 
  -1   5   5        4.22        7.30      1.61 o 
   0   5   5        2.31        4.44      1.57 o 
   1   5   5       71.66       67.18      2.45 o 
   2   5   5        9.20       11.17      1.03 o 
   3   5   5        1.98        4.75      0.72 o 
   4   5   5      159.55      162.13      2.39 o 
   5   5   5      214.20      213.55      5.57 o 
   6   5   5      313.74      303.70     10.49 o 
   7   5   5        6.22        6.00      1.49 o 
   8   5   5        4.94        3.73      3.41 o 
   9   5   5        1.14        2.54      1.43 o 
  10   5   5        3.92        2.42      2.11 o 
  -6   6   5        0.09        9.94      3.58 o 
  -5   6   5       10.44        7.96      2.20 o 
  -4   6   5       13.45       18.75      3.32 o 
  -3   6   5       31.78       31.38      2.18 o 
  -2   6   5       17.50       17.68      1.70 o 
  -1   6   5       45.68       46.99      2.76 o 
   0   6   5        3.01        5.36      1.97 o 
   1   6   5      353.97      341.41      5.45 o 
   2   6   5        0.99        4.03      1.15 o 
   3   6   5        2.30        1.88      0.59 o 
   4   6   5        0.24        3.20      0.68 o 
   5   6   5       58.31       55.54      2.52 o 
   6   6   5        4.21        5.03      0.88 o 
   7   6   5       91.71       88.35      5.47 o 
   8   6   5      184.38      165.78      8.35 o 
   9   6   5        5.33        7.08      6.56 o 
  10   6   5        0.06        2.37      2.33 o 
  -6   7   5        0.01        4.84      2.30 o 
  -5   7   5       25.05       20.43      4.23 o 
  -4   7   5        4.35        6.32      1.30 o 
  -3   7   5       15.86       17.69      2.33 o 
  -2   7   5        0.04        4.13      1.50 o 
  -1   7   5        2.62        5.37      1.52 o 
   0   7   5       50.31       54.08      2.89 o 
   1   7   5      195.49      172.29      6.11 o 
   2   7   5       48.91       49.16      5.16 o 
   3   7   5        1.44        3.02      0.95 o 
   4   7   5        2.28        4.34      0.70 o 
   5   7   5        0.01        2.27      0.57 o 
   6   7   5       64.39       57.05      3.05 o 
   7   7   5       43.62       34.95      2.37 o 
   8   7   5        3.99        6.59      2.88 o 
   9   7   5        7.19        8.14      2.17 o 
  10   7   5        1.48        3.78      1.87 o 
  -5   8   5        4.32        4.97      2.04 o 
  -4   8   5        4.36        6.47      3.72 o 
  -3   8   5        0.27        3.58      1.72 o 
  -2   8   5       67.76       57.95      3.76 o 
  -1   8   5       45.06       47.94      2.80 o 
   0   8   5       15.90       14.45      1.88 o 
   1   8   5      274.33      257.64      6.70 o 
   2   8   5       84.46       83.59      3.08 o 
   3   8   5       11.26       10.26      2.17 o 
   4   8   5        2.01        3.89      1.16 o 
   5   8   5        5.45        5.85      0.98 o 
   6   8   5        0.74        2.77      1.84 o 
   7   8   5        3.50        3.59      1.15 o 
   8   8   5        0.36        8.63      3.93 o 
   9   8   5        1.04        2.52      1.71 o 
  10   8   5       10.03       19.17      4.56 o 
  -4   9   5        3.35        5.55      3.14 o 
  -3   9   5        0.09        4.35      1.41 o 
  -2   9   5       22.04       19.41      2.01 o 
  -1   9   5        0.07        6.22      1.92 o 
   0   9   5        2.90        6.59      1.84 o 
   1   9   5        9.07        7.61      1.75 o 
   2   9   5       10.10       10.46      1.52 o 
   3   9   5       23.71       22.96      1.60 o 
   4   9   5       25.17       21.14      1.55 o 
   5   9   5        0.03        4.61      1.80 o 
   6   9   5       48.06       50.48      4.27 o 
   7   9   5        0.13        6.21      2.58 o 
   8   9   5        1.37        2.77      2.18 o 
   9   9   5        4.96       10.76      3.34 o 
  -2  10   5        2.70        2.94      1.35 o 
  -1  10   5        2.05        4.93      1.45 o 
   0  10   5       17.23       19.37      2.47 o 
   1  10   5        5.16        5.99      1.61 o 
   2  10   5        7.79        9.57      3.35 o 
   3  10   5        2.59        9.37      2.52 o 
   4  10   5       14.35       15.79      3.73 o 
   5  10   5        3.08       10.04      2.72 o 
   6  10   5       19.38       22.24      6.86 o 
   7  10   5        6.31        7.60      1.61 o 
   8  10   5        3.53       18.09      5.01 o 
   0  11   5        6.72        7.68      1.95 o 
   2  11   5        6.73       10.21      3.79 o 
   3  11   5       10.39       14.26      3.68 o 
   4  11   5       13.96       15.31      4.70 o 
   5  11   5        0.31        5.18      1.54 o 
   6  11   5        3.70        3.85      1.67 o 
   7  11   5       19.78       26.79      6.31 o 
   4  12   5        4.60        7.09      4.19 o 
  -4  -7   6        2.77       12.13      3.72 o 
  -3  -7   6       11.54       14.21      3.79 o 
  -2  -7   6       15.76       12.68      3.02 o 
  -1  -7   6        3.53        9.81      2.86 o 
   0  -7   6        0.32        2.56      1.31 o 
  -6  -6   6        9.14        7.52      3.55 o 
  -5  -6   6        0.53        6.43      3.55 o 
  -4  -6   6        1.70        4.82      1.70 o 
  -3  -6   6        0.37        3.47      1.03 o 
  -2  -6   6        0.09        2.97      1.22 o 
  -1  -6   6        0.91        3.62      2.27 o 
   0  -6   6       37.09       40.00      4.20 o 
   1  -6   6       10.90        9.43      2.65 o 
   2  -6   6       13.19       12.31      6.27 o 
   3  -6   6        0.20        3.24      1.30 o 
  -7  -5   6        0.51        2.90      1.80 o 
  -6  -5   6        0.59        1.69      1.51 o 
  -5  -5   6       12.73       12.69      2.01 o 
  -4  -5   6       25.14       21.84      2.45 o 
  -3  -5   6        0.81        5.46      1.48 o 
  -2  -5   6       14.79       25.41      2.64 o 
  -1  -5   6       23.79       21.29      2.64 o 
   1  -5   6        0.15        4.59      1.51 o 
   2  -5   6        2.38        4.93      1.96 o 
   3  -5   6        9.20        9.02      3.46 o 
   4  -5   6        0.59        1.16      1.43 o 
  -7  -4   6        3.61        4.76      2.12 o 
  -6  -4   6        0.05        3.21      1.17 o 
  -4  -4   6        3.55        6.21      1.37 o 
  -3  -4   6        4.07        2.31      1.21 o 
  -2  -4   6        1.04        4.81      1.33 o 
  -1  -4   6        5.75        5.55      3.46 o 
   0  -4   6       21.72       24.65      2.16 o 
   1  -4   6       54.06       49.85      2.70 o 
   2  -4   6       17.01       10.63      3.04 o 
   3  -4   6       10.67        5.63      2.14 o 
   4  -4   6        5.32        4.72      1.66 o 
   5  -4   6        9.44        8.58      2.52 o 
   6  -4   6        7.64       13.33      3.03 o 
  -8  -3   6        0.95        2.49      1.10 o 
  -7  -3   6       13.11       12.86      2.40 o 
  -6  -3   6        0.86        5.51      1.48 o 
  -5  -3   6       10.39       14.52      2.94 o 
  -4  -3   6       30.19       31.60      2.53 o 
  -3  -3   6        3.79        6.56      2.87 o 
  -2  -3   6        3.36       11.13      1.73 o 
  -1  -3   6        2.62        3.90      1.62 o 
   0  -3   6       39.23       39.53      2.45 o 
   1  -3   6        4.37        5.54      1.53 o 
   2  -3   6       55.58       49.01      3.78 o 
   3  -3   6        6.02        4.83      1.36 o 
   4  -3   6        9.99        9.90      2.17 o 
   5  -3   6       30.71       22.26      2.30 o 
   6  -3   6       11.13       15.50      5.38 o 
   7  -3   6        8.12       10.41      6.72 o 
  -8  -2   6       17.32       12.55      2.39 o 
  -7  -2   6       16.58       15.32      2.65 o 
  -6  -2   6        4.53        3.95      2.40 o 
  -5  -2   6        8.67       10.14      1.93 o 
  -4  -2   6       37.71       31.30      2.43 o 
  -3  -2   6        0.95        4.93      2.09 o 
  -2  -2   6        0.93        5.61      1.46 o 
  -1  -2   6       10.36       10.80      1.73 o 
   0  -2   6       93.14       80.59      3.83 o 
   1  -2   6      618.38      663.01     29.45 o 
   2  -2   6       27.48       22.72      2.00 o 
   3  -2   6        0.00        4.76      2.28 o 
   4  -2   6       60.46       44.54      2.42 o 
   5  -2   6        0.18        3.09      2.30 o 
   6  -2   6       32.44       28.76      4.18 o 
   7  -2   6        7.75        4.10      1.49 o 
  -8  -1   6        0.60        4.28      1.28 o 
  -7  -1   6        6.18       11.29      2.32 o 
  -6  -1   6        5.57        8.82      1.96 o 
  -5  -1   6      218.30      217.88      8.41 o 
  -4  -1   6        2.41        4.84      1.48 o 
  -3  -1   6        0.14        2.37      1.29 o 
  -2  -1   6        2.00        4.37      2.68 o 
  -1  -1   6      150.87      159.23      5.81 o 
   0  -1   6       49.42       49.17      2.59 o 
   1  -1   6       50.55       50.29      2.36 o 
   2  -1   6        7.18        7.73      1.36 o 
   3  -1   6        0.49        2.51      1.37 o 
   4  -1   6       10.77        9.28      3.14 o 
   5  -1   6       37.88       36.78      6.45 o 
   6  -1   6        5.52        5.31      3.37 o 
   7  -1   6       13.42       15.97      4.37 o 
   8  -1   6        2.51        5.00      2.95 o 
  -8   0   6        0.02        4.33      1.34 o 
  -7   0   6        3.78        7.89      2.22 o 
  -6   0   6      154.00      146.82      5.41 o 
  -5   0   6        7.82        6.47      1.82 o 
  -4   0   6        0.49        4.28      1.52 o 
  -3   0   6      102.37      106.69      7.68 o 
  -2   0   6       18.86       15.92      2.75 o 
  -1   0   6       55.57       52.91      2.61 o 
   0   0   6      165.99      158.54      3.68 o 
   1   0   6      427.23      433.91      5.90 o 
   2   0   6       17.18       18.33      1.56 o 
   3   0   6       13.53       16.36      1.38 o 
   4   0   6        6.97        6.37      0.81 o 
   5   0   6       16.96       18.22      1.17 o 
   6   0   6        0.03        2.64      1.70 o 
   7   0   6        2.78        4.33      1.65 o 
   8   0   6       22.23       23.32      7.68 o 
   9   0   6        1.47        5.32      3.70 o 
  -8   1   6        0.09        2.88      1.20 o 
  -7   1   6        5.45        7.40      1.98 o 
  -6   1   6       38.11       34.94      2.98 o 
  -5   1   6       31.15       33.28      2.78 o 
  -4   1   6       41.05       28.56      2.47 o 
  -3   1   6      102.32       99.86      3.72 o 
  -2   1   6      292.70      312.25     10.47 o 
  -1   1   6       46.84       66.89      4.02 o 
   0   1   6      113.27      113.33      4.30 o 
   1   1   6       85.98       84.20      2.99 o 
   2   1   6        1.65        2.55      1.11 o 
   3   1   6       64.26       71.96      3.16 o 
   4   1   6        0.96        1.26      1.19 o 
   5   1   6       21.07       19.50      1.66 o 
   6   1   6        4.25        6.75      1.34 o 
   7   1   6        3.19        2.50      1.82 o 
   8   1   6        0.01        1.68      3.25 o 
   9   1   6        9.81       10.86      4.30 o 
  -8   2   6        2.06        6.91      3.12 o 
  -7   2   6        1.70        5.14      1.57 o 
  -6   2   6      238.61      228.48      9.27 o 
  -5   2   6      140.19      127.43      5.36 o 
  -4   2   6        5.95        8.53      1.58 o 
  -3   2   6        0.09        1.39      1.13 o 
  -2   2   6      191.15      195.88      5.04 o 
  -1   2   6        0.38        4.13      1.43 o 
   0   2   6      557.96      595.56      7.84 o 
   1   2   6      233.19      253.36      3.79 o 
   2   2   6        1.32        4.33      1.85 o 
   3   2   6       16.66       19.91      1.25 o 
   4   2   6       18.56       16.57      1.62 o 
   5   2   6        0.60        2.76      2.45 o 
   6   2   6        4.63        7.69      5.64 o 
   7   2   6       18.44       20.63      2.69 o 
   8   2   6       30.97       28.79      5.48 o 
   9   2   6        0.80        2.09      2.54 o 
  10   2   6        1.33        5.23      3.71 o 
  -8   3   6        0.04        5.39      3.05 o 
  -7   3   6        3.01        5.54      2.59 o 
  -6   3   6       14.99       15.76      4.03 o 
  -5   3   6        0.59        6.08      1.63 o 
  -4   3   6       13.67       16.56      2.55 o 
  -3   3   6        1.73        3.37      2.17 o 
  -2   3   6        3.70        6.54      1.51 o 
  -1   3   6       31.49       38.83      2.81 o 
   0   3   6        7.41        4.76      1.54 o 
   1   3   6      268.92      281.06      5.03 o 
   2   3   6        0.58        2.51      1.01 o 
   3   3   6      911.78      967.71     10.97 o 
   4   3   6        0.10        1.56      1.32 o 
   5   3   6        1.15        3.37      1.34 o 
   6   3   6        0.44        2.10      3.68 o 
   7   3   6      185.49      184.85      7.38 o 
   8   3   6        1.65        4.42      2.06 o 
   9   3   6        0.24        0.95      1.65 o 
  10   3   6        2.87        5.84      4.37 o 
  -7   4   6        0.36        3.03      2.18 o 
  -6   4   6        0.24        3.36      1.43 o 
  -5   4   6       13.98       18.76      2.31 o 
  -4   4   6       29.62       27.33      3.52 o 
  -3   4   6        3.32        5.99      1.47 o 
  -2   4   6        3.95        7.91      1.96 o 
  -1   4   6        5.23        3.47      0.96 o 
   0   4   6        0.10        2.76      1.36 o 
   1   4   6       37.10       32.87      1.44 o 
   2   4   6        0.09        1.57      0.99 o 
   3   4   6      117.64      118.04      4.94 o 
   4   4   6       81.22       84.93      7.18 o 
   5   4   6       11.04       16.13      3.02 o 
   6   4   6       19.48       18.22      2.17 o 
   7   4   6       77.33       81.42      5.35 o 
   8   4   6       33.45       32.75      3.91 o 
   9   4   6        1.01        2.34      1.39 o 
  10   4   6        6.29        4.69      2.97 o 
  -7   5   6        0.22        7.15      4.24 o 
  -6   5   6        5.63        8.14      4.84 o 
  -5   5   6        0.18        3.84      1.18 o 
  -4   5   6       65.46       53.91      3.72 o 
  -3   5   6      160.55      135.87      4.87 o 
  -2   5   6        0.07        3.59      1.50 o 
  -1   5   6      107.66      109.72      6.92 o 
   0   5   6       17.36       21.83      3.25 o 
   1   5   6       52.45       49.52      2.38 o 
   2   5   6        1.04        3.95      2.48 o 
   3   5   6       98.40       90.79      2.52 o 
   4   5   6       65.18       69.25      3.24 o 
   5   5   6       22.28       21.45      2.32 o 
   6   5   6        7.82        9.20      1.94 o 
   7   5   6       16.09       22.30      3.30 o 
   8   5   6        3.69        7.36      2.34 o 
   9   5   6       14.42       16.37      3.21 o 
  10   5   6        7.70        9.55      2.77 o 
  -6   6   6       15.03       13.31      3.37 o 
  -5   6   6        3.38        5.37      1.56 o 
  -4   6   6        2.61        1.74      1.07 o 
  -3   6   6       10.66        7.36      2.13 o 
  -2   6   6       43.69       39.26      2.71 o 
  -1   6   6       47.70       48.98      3.02 o 
   0   6   6       23.68       25.85      2.81 o 
   1   6   6        1.02        1.54      0.87 o 
   2   6   6        4.40        5.97      1.31 o 
   3   6   6       45.70       48.44      2.69 o 
   4   6   6        7.34        7.66      0.72 o 
   5   6   6       24.22       19.16      0.97 o 
   6   6   6       63.35       62.02      3.67 o 
   7   6   6       24.55       25.69      3.90 o 
   8   6   6       64.08       65.07      6.02 o 
   9   6   6       17.82       18.17      2.92 o 
  10   6   6        0.05        2.18      3.29 o 
  -5   7   6        0.71        4.55      1.94 o 
  -4   7   6        0.15        3.24      1.57 o 
  -3   7   6       88.43       90.88      5.38 o 
  -2   7   6       22.10       21.16      2.04 o 
  -1   7   6       78.99       79.93      3.61 o 
   0   7   6        0.58        4.18      1.79 o 
   1   7   6       11.45       17.02      3.19 o 
   2   7   6        5.58        6.70      1.55 o 
   3   7   6        0.16        1.60      0.94 o 
   4   7   6        1.97        2.28      0.91 o 
   5   7   6        0.01        3.34      1.90 o 
   6   7   6        3.40        3.87      0.88 o 
   7   7   6        8.65       10.67      2.60 o 
   8   7   6        0.44        4.46      3.19 o 
   9   7   6       10.52        9.70      2.21 o 
  10   7   6        2.15        7.55      3.89 o 
  -5   8   6        0.25        2.62      1.55 o 
  -4   8   6        0.02        7.40      3.27 o 
  -2   8   6       18.86       18.37      5.32 o 
  -1   8   6        0.07        0.62      1.08 o 
   0   8   6       13.36       15.19      2.08 o 
   1   8   6       66.47       61.16      3.17 o 
   2   8   6      684.96      696.43     28.88 o 
   3   8   6        8.80       10.25      1.34 o 
   4   8   6       14.97       19.59      2.15 o 
   5   8   6       45.69       38.78      4.49 o 
   6   8   6       24.41       24.38      1.74 o 
   7   8   6        4.52        4.56      1.76 o 
   8   8   6        0.40        2.22      2.22 o 
   9   8   6        4.46       12.48      3.87 o 
  -3   9   6       12.29       14.92      2.14 o 
  -2   9   6        2.82        6.12      1.53 o 
  -1   9   6        2.26        8.61      2.64 o 
   0   9   6        0.00        4.64      2.19 o 
   1   9   6        1.71        6.67      2.39 o 
   2   9   6       30.48       34.28      5.58 o 
   3   9   6        0.69        2.01      1.57 o 
   4   9   6       40.27       47.41      4.42 o 
   5   9   6       61.36       57.27      4.73 o 
   6   9   6       14.89        8.20      2.42 o 
   7   9   6        1.07       10.71      3.65 o 
   8   9   6        1.84        8.86      3.66 o 
   9   9   6        5.70       17.26      4.56 o 
  -2  10   6        3.30        3.87      2.07 o 
  -1  10   6        1.21        7.59      1.76 o 
   0  10   6        0.27        3.42      1.59 o 
   1  10   6        1.07        3.13      1.18 o 
   2  10   6      129.92      120.08      3.53 o 
   3  10   6        0.02        2.68      1.02 o 
   4  10   6       33.39       34.90      6.31 o 
   5  10   6        6.72       12.26      4.71 o 
   6  10   6       16.81       20.82     11.10 o 
   7  10   6       11.81       22.15      4.87 o 
   8  10   6       16.55       26.52      5.53 o 
   0  11   6        0.30        4.76      1.17 o 
   1  11   6        2.84        9.22      2.75 o 
   2  11   6        3.07        5.30      1.72 o 
   3  11   6        9.68        8.77      3.60 o 
   4  11   6        0.36        5.04      1.67 o 
   5  11   6        5.61        7.31      5.41 o 
   6  11   6        9.18       11.36      4.62 o 
   7  11   6       40.55       56.24      5.79 o 
  -3  -6   7        7.63        5.95      1.93 o 
  -2  -6   7        5.88        8.11      1.84 o 
  -1  -6   7        0.80        2.65      1.31 o 
   0  -6   7        6.10       10.84      2.74 o 
  -5  -5   7        7.63        6.04      1.69 o 
  -4  -5   7        7.76       10.82      3.26 o 
  -3  -5   7       10.88        8.73      1.87 o 
  -2  -5   7        5.01        4.69      1.77 o 
  -1  -5   7        0.99        6.28      1.78 o 
   0  -5   7        2.36        5.98      1.66 o 
   1  -5   7       24.13       12.84      8.50 o 
   2  -5   7       12.51       12.35      2.27 o 
   3  -5   7        0.65        6.33      2.48 o 
  -6  -4   7        0.80        3.66      1.47 o 
  -5  -4   7        0.30        6.73      2.06 o 
  -4  -4   7        4.49        8.69      1.94 o 
  -3  -4   7        5.74        7.10      2.26 o 
  -1  -4   7        4.74        3.91      1.59 o 
   0  -4   7       35.54       28.40      2.30 o 
   1  -4   7       11.17        8.88      4.76 o 
   2  -4   7        9.84        8.34      1.88 o 
   3  -4   7       39.81       33.48      9.08 o 
   4  -4   7        0.20        3.71      1.24 o 
  -7  -3   7       18.75       21.89      4.61 o 
  -6  -3   7        0.10        5.06      2.50 o 
  -5  -3   7        4.58        8.16      3.77 o 
  -4  -3   7      128.38      136.03      6.85 o 
  -1  -3   7       43.30       36.11      2.62 o 
   0  -3   7      160.85      148.42      8.32 o 
   1  -3   7       17.71       19.54      2.17 o 
   2  -3   7        3.98        9.54      2.11 o 
   3  -3   7       18.27       15.32      2.83 o 
   4  -3   7        7.99       10.65      1.92 o 
   5  -3   7        1.22        6.49      1.58 o 
   6  -3   7        1.59        4.52      1.71 o 
  -7  -2   7        0.98        5.49      1.83 o 
  -6  -2   7        0.49        3.32      1.74 o 
  -5  -2   7        4.12        8.70      2.42 o 
  -3  -2   7       12.01       14.49      2.16 o 
  -2  -2   7        5.41       11.12      2.34 o 
  -1  -2   7       22.86       24.91      4.19 o 
   0  -2   7      426.57      385.75     17.93 o 
   1  -2   7        5.70        5.58      3.41 o 
   2  -2   7       57.49       49.86      2.82 o 
   3  -2   7        5.95        7.12      1.47 o 
   4  -2   7        6.84        5.72      1.51 o 
   5  -2   7        8.69        8.57      1.91 o 
   6  -2   7       35.49       28.29      3.75 o 
   7  -2   7        0.04        3.24      2.81 o 
  -8  -1   7        2.07        5.37      1.42 o 
  -7  -1   7        6.87        9.24      2.49 o 
  -6  -1   7        6.01        6.26      2.46 o 
  -5  -1   7        0.41        6.38      1.83 o 
  -4  -1   7       68.60       64.02      4.82 o 
  -3  -1   7        3.15        6.28      2.23 o 
  -2  -1   7       15.60       20.96      2.07 o 
  -1  -1   7       36.76       40.98      2.54 o 
   0  -1   7       67.61       67.37      6.60 o 
   1  -1   7       18.86       17.35      1.86 o 
   2  -1   7        0.87        3.37      1.09 o 
   3  -1   7        1.23        5.80      1.36 o 
   4  -1   7        2.13        4.25      1.30 o 
   5  -1   7        5.58        7.53      1.59 o 
   6  -1   7        2.02        6.29      1.53 o 
   7  -1   7        0.04        2.07      2.52 o 
  -8   0   7        2.49        5.24      1.73 o 
  -7   0   7        2.59        4.84      1.65 o 
  -6   0   7       45.07       43.17      3.73 o 
  -5   0   7        5.14        9.81      2.16 o 
  -4   0   7       15.43       22.21      3.11 o 
  -3   0   7       18.43       19.05      2.01 o 
  -2   0   7        0.96        3.36      1.40 o 
  -1   0   7        1.50        5.17      1.74 o 
   0   0   7       97.15       85.68      6.46 o 
   1   0   7      180.85      185.17      6.59 o 
   2   0   7       18.42       18.98      1.92 o 
   3   0   7       27.87       31.17      3.45 o 
   4   0   7       29.48       24.99      4.18 o 
   5   0   7       40.69       35.84      3.03 o 
   6   0   7        8.04        7.50      1.75 o 
   7   0   7        8.94        7.27      1.95 o 
   8   0   7        0.43        0.42      1.99 o 
  -8   1   7       10.52        9.13      2.25 o 
  -7   1   7       20.53       18.81      4.10 o 
  -6   1   7       21.88       24.28      2.86 o 
  -5   1   7        0.05        4.63      1.40 o 
  -4   1   7       23.81       27.04      2.58 o 
  -3   1   7        7.74       13.00      2.53 o 
  -2   1   7        0.72        2.96      1.47 o 
  -1   1   7       56.57       59.55      4.15 o 
   0   1   7        2.96        6.95      1.95 o 
   1   1   7        3.88        5.04      2.13 o 
   2   1   7      187.63      169.75      6.86 o 
   3   1   7       19.37       18.66      1.37 o 
   4   1   7       66.44       63.55      1.86 o 
   5   1   7      137.91      132.10      4.88 o 
   6   1   7        4.26        6.44      1.39 o 
   7   1   7        6.20        6.81      2.61 o 
   8   1   7       12.72       24.12      8.23 o 
   9   1   7        7.82        5.50      2.43 o 
  -7   2   7        0.00        5.28      1.53 o 
  -6   2   7        1.22        4.16      1.48 o 
  -5   2   7       76.43       76.08      3.83 o 
  -4   2   7        6.63        3.64      1.40 o 
  -3   2   7        1.27        5.65      3.75 o 
  -2   2   7       44.53       46.11      3.65 o 
  -1   2   7       89.92       87.56      3.46 o 
   0   2   7       26.32       29.77      2.67 o 
   1   2   7        2.98        5.20      1.28 o 
   2   2   7       30.10       28.63      1.58 o 
   3   2   7       21.55       22.66      2.39 o 
   4   2   7      143.19      143.92      4.44 o 
   5   2   7      153.52      147.80      6.16 o 
   6   2   7        6.45        7.13      2.44 o 
   7   2   7        0.05        3.08      1.71 o 
   8   2   7        3.16        6.51      3.55 o 
   9   2   7        2.73        7.19      8.31 o 
  -7   3   7        0.61        4.01      2.51 o 
  -6   3   7       33.03       33.81      4.44 o 
  -5   3   7      109.46       92.13     10.17 o 
  -4   3   7       11.66       11.66      1.86 o 
  -3   3   7       24.07       21.92      2.28 o 
  -2   3   7        0.84        3.36      1.33 o 
  -1   3   7      120.17      108.18      5.30 o 
   0   3   7       12.64       10.81      1.95 o 
   1   3   7       18.03       20.81      2.34 o 
   2   3   7        5.31        7.02      1.13 o 
   3   3   7       83.80       75.15      1.57 o 
   4   3   7      114.79      109.54      5.51 o 
   5   3   7       12.19       17.95      5.88 o 
   6   3   7       24.61       29.47      6.63 o 
   7   3   7      235.07      273.11      7.62 o 
   8   3   7        1.21        2.69      1.66 o 
   9   3   7        3.35        5.56      2.71 o 
  -7   4   7        7.78        6.73      3.97 o 
  -6   4   7       33.83       39.30      4.41 o 
  -5   4   7      257.03      258.48      5.81 o 
  -4   4   7       24.00       21.47      2.36 o 
  -3   4   7       54.71       45.03      3.17 o 
  -2   4   7       53.98       52.76      5.88 o 
  -1   4   7      108.00      111.05      4.97 o 
   0   4   7       11.50       11.58      2.79 o 
   1   4   7        0.16        3.12      1.04 o 
   2   4   7        0.03        1.77      1.32 o 
   3   4   7        0.71        2.81      1.60 o 
   4   4   7       28.54       29.81      2.60 o 
   5   4   7        5.15        6.42      3.56 o 
   6   4   7        0.98       -1.28      1.09 o 
   7   4   7      131.22      141.74      5.26 o 
   8   4   7      110.03       98.49      5.62 o 
   9   4   7        2.20        3.84      1.55 o 
  10   4   7        8.79        5.92      3.45 o 
  -6   5   7        8.12        8.73      3.66 o 
  -5   5   7        3.81        3.76      1.69 o 
  -4   5   7       65.15       62.35      5.09 o 
  -3   5   7      159.78      150.90     10.80 o 
  -2   5   7       63.46       58.70      4.25 o 
  -1   5   7        1.99        3.30      1.50 o 
   0   5   7        4.01        3.79      1.44 o 
   1   5   7        0.09        0.33      0.94 o 
   2   5   7       53.30       56.77      2.46 o 
   3   5   7        0.30        0.81      0.45 o 
   4   5   7       70.43       71.04      7.07 o 
   6   5   7        3.65        2.64      1.84 o 
   7   5   7       83.64       74.64      5.69 o 
   8   5   7       76.80       80.47      5.08 o 
   9   5   7       29.34       36.42     12.36 o 
  10   5   7       47.59       35.03      5.85 o 
  -6   6   7        0.03        5.71      2.79 o 
  -5   6   7        0.97        5.47      1.63 o 
  -4   6   7        0.65        3.16      2.07 o 
  -3   6   7       83.06       76.81      3.77 o 
  -2   6   7       42.25       44.08      3.29 o 
  -1   6   7       17.51       19.21      2.51 o 
   0   6   7      561.34      543.02     11.46 o 
   1   6   7        2.71        3.74      1.16 o 
   2   6   7       25.22       21.33      3.54 o 
   3   6   7        0.45        3.29      0.84 o 
   4   6   7       20.77       22.06      1.91 o 
   5   6   7        2.18        4.25      1.72 o 
   6   6   7        4.04        9.45      3.18 o 
   7   6   7       11.99       11.90      2.10 o 
   8   6   7       95.87       90.60      5.36 o 
   9   6   7       16.02       17.51      9.86 o 
  10   6   7       12.45       13.34      3.14 o 
  -5   7   7        2.85        5.98      1.96 o 
  -4   7   7       13.78       10.42      2.69 o 
  -3   7   7        0.68        2.12      1.30 o 
  -2   7   7       10.58       10.73      3.55 o 
  -1   7   7       49.83       47.25      3.26 o 
   0   7   7      277.92      247.29      9.00 o 
   1   7   7      300.19      304.87      8.08 o 
   2   7   7       60.38       63.33      3.68 o 
   3   7   7       46.38       47.81      2.37 o 
   4   7   7       11.30        9.72      1.70 o 
   5   7   7       11.50       16.07      1.40 o 
   7   7   7       12.14       12.51      2.97 o 
   8   7   7       15.29       19.49      3.49 o 
   9   7   7       19.04       25.69      6.34 o 
  -4   8   7        0.96        4.84      3.10 o 
  -3   8   7        1.66        7.14      2.47 o 
  -2   8   7        0.82        5.17      1.48 o 
  -1   8   7       17.00       18.23      3.09 o 
   0   8   7        0.47        5.26      1.52 o 
   1   8   7        8.38        9.10      1.68 o 
   2   8   7       38.54       38.06      6.61 o 
   3   8   7      120.90      111.62      4.10 o 
   4   8   7        0.52        4.90      1.19 o 
   5   8   7        1.27        5.13      2.10 o 
   6   8   7        0.77        3.77      1.62 o 
   7   8   7        0.70        2.22      4.49 o 
   8   8   7       12.60       14.52      3.45 o 
   9   8   7        0.01        9.12      4.10 o 
  -3   9   7       11.92        9.20      2.30 o 
  -2   9   7        6.52       10.93      1.83 o 
  -1   9   7        0.99        4.64      1.64 o 
   0   9   7        2.65        3.53      1.42 o 
   1   9   7       65.33       57.24      5.10 o 
   2   9   7        8.54       12.44      2.81 o 
   3   9   7       81.99       69.86      3.94 o 
   4   9   7        0.21        3.70      1.19 o 
   5   9   7       31.62       30.43      2.23 o 
   6   9   7        5.94        9.99      2.51 o 
   7   9   7        0.02        4.01      2.25 o 
   8   9   7        9.13        7.35      3.58 o 
   9   9   7       17.51       18.43      5.16 o 
  -2  10   7        0.20        4.13      2.93 o 
  -1  10   7        0.96        5.39      2.56 o 
   0  10   7        7.78        7.35      1.54 o 
   1  10   7       25.36       22.91      2.42 o 
   2  10   7        0.15        4.13      1.37 o 
   3  10   7       26.54       19.96      2.29 o 
   4  10   7        0.41        2.51      1.37 o 
   5  10   7       77.80       70.97      5.17 o 
   6  10   7       83.17      100.76      8.14 o 
   7  10   7        2.14        5.41      3.49 o 
   8  10   7        5.72       11.31      4.20 o 
   0  11   7        3.45        3.24      1.11 o 
   1  11   7        8.06       11.34      1.90 o 
   2  11   7       30.94       33.26      3.69 o 
   3  11   7        5.79        8.38      2.67 o 
   4  11   7        2.30        4.91      1.63 o 
   5  11   7        5.35       13.81      3.34 o 
   6  11   7        1.50        5.11      2.52 o 
   7  11   7        0.51       11.53      4.66 o 
  -3  -5   8        1.18        4.56      1.40 o 
  -2  -5   8       10.26        8.43      3.61 o 
  -1  -5   8        1.07        2.52      1.31 o 
   0  -5   8        3.33        3.61      1.36 o 
  -5  -4   8       39.10       38.90      4.45 o 
  -4  -4   8        2.17        7.12      1.79 o 
  -3  -4   8        0.69        4.03      1.51 o 
  -2  -4   8        0.77        7.53      3.38 o 
  -1  -4   8        2.43        7.05      1.94 o 
   0  -4   8       37.19       37.62      4.19 o 
   1  -4   8        2.51        6.26      1.88 o 
  -6  -3   8       22.39       30.60      5.65 o 
  -5  -3   8        1.22        7.97      2.24 o 
  -4  -3   8        5.12        3.93      3.10 o 
  -3  -3   8       31.08       39.92      8.63 o 
  -2  -3   8       31.76       33.40      2.92 o 
  -1  -3   8        4.75        5.79      2.96 o 
   0  -3   8        0.74        7.18      2.04 o 
   1  -3   8       48.45       41.95      3.22 o 
   2  -3   8       17.07       12.05      2.27 o 
   4  -3   8        0.17        2.87      1.07 o 
  -6  -2   8       12.50       19.11      2.71 o 
  -5  -2   8        0.04        2.24      1.56 o 
  -4  -2   8       14.89       26.82      3.92 o 
  -3  -2   8      141.36      140.10      8.93 o 
  -2  -2   8       29.93       34.68      3.03 o 
  -1  -2   8       29.27       30.92      2.82 o 
   0  -2   8        3.89        4.58      1.74 o 
   1  -2   8       75.04       67.44      6.74 o 
   2  -2   8        3.17        8.33      2.14 o 
   3  -2   8        0.49        6.25      1.76 o 
   4  -2   8       19.61       19.25      2.26 o 
   5  -2   8       14.21       12.40      1.62 o 
   6  -2   8        2.07        4.38      3.02 o 
  -7  -1   8        2.15        4.33      2.51 o 
  -6  -1   8        2.17        3.44      1.31 o 
  -5  -1   8        0.63        5.64      1.80 o 
  -4  -1   8       13.15       20.15      4.95 o 
  -3  -1   8       35.18       39.49      2.96 o 
  -2  -1   8        3.00        7.95      2.38 o 
  -1  -1   8      100.80      108.38      8.06 o 
   0  -1   8      440.84      431.90     12.80 o 
   1  -1   8       29.68       27.52      2.97 o 
   2  -1   8       22.08       28.75      3.18 o 
   3  -1   8       17.78       16.51      3.37 o 
   4  -1   8       13.74       20.58      2.59 o 
   5  -1   8       15.76       11.39      3.01 o 
   6  -1   8        1.93        3.63      4.94 o 
   7  -1   8        0.19        1.93      3.13 o 
  -7   0   8       11.84       12.32      2.26 o 
  -6   0   8       16.03       13.55      2.14 o 
  -5   0   8        2.04        5.11      1.87 o 
  -4   0   8        2.75        4.28      1.85 o 
  -3   0   8        9.29        9.11      2.04 o 
  -2   0   8        0.68        3.73      1.41 o 
  -1   0   8      126.13      137.81     11.07 o 
   0   0   8       45.05       46.62      2.95 o 
   1   0   8      327.37      311.03     11.19 o 
   2   0   8      108.19      101.84      3.74 o 
   3   0   8      100.05       90.30      4.31 o 
   4   0   8       12.49       13.31      3.91 o 
   5   0   8       27.83       29.51      2.65 o 
   6   0   8        3.19        6.51      1.75 o 
  -7   1   8        1.23        3.30      1.48 o 
  -6   1   8       25.03       26.86      4.32 o 
  -5   1   8       31.66       25.47      3.09 o 
  -4   1   8        1.46        3.21      1.82 o 
  -3   1   8        1.11        4.52      2.03 o 
  -2   1   8       27.60       17.12      8.12 o 
  -1   1   8        8.30       11.27      3.03 o 
   0   1   8        7.90       12.69      2.51 o 
   1   1   8        3.56        3.97      1.55 o 
   2   1   8      865.65      858.08     26.94 o 
   3   1   8      109.68       92.87      3.52 o 
   4   1   8        5.33        6.94      4.33 o 
   5   1   8        4.60        6.75      1.10 o 
   6   1   8        6.76       11.40      3.16 o 
   7   1   8        2.61        4.79      2.65 o 
   8   1   8        6.86        2.89      4.28 o 
  -7   2   8       29.24       22.68      6.32 o 
  -6   2   8       12.76       15.55      2.13 o 
  -5   2   8       33.63       33.10      2.76 o 
  -4   2   8       15.56       13.98      3.31 o 
  -3   2   8        2.79        4.96      3.42 o 
  -2   2   8       24.04       27.98      2.86 o 
  -1   2   8        2.61        5.77      2.09 o 
   0   2   8        0.65       10.93      4.98 o 
   1   2   8       33.51       35.51      3.63 o 
   2   2   8       27.64       27.51      2.17 o 
   3   2   8      113.59      107.24      5.06 o 
   4   2   8       27.36       26.15      2.14 o 
   5   2   8      185.80      194.76      7.86 o 
   6   2   8      124.94      121.11      7.51 o 
   7   2   8        1.21        5.58      1.93 o 
   8   2   8        5.43        6.22      2.39 o 
  -6   3   8       14.58       13.27      2.80 o 
  -5   3   8      100.09      101.93      5.17 o 
  -4   3   8        3.41        3.83      2.97 o 
  -3   3   8        0.38        2.78      1.83 o 
  -2   3   8        3.63        4.70      1.57 o 
  -1   3   8       16.14       18.09      2.70 o 
   0   3   8       23.88       23.40      2.76 o 
   1   3   8        3.30        5.76      1.46 o 
   2   3   8      145.77      139.09      3.25 o 
   3   3   8        0.83        1.81      0.99 o 
   4   3   8       23.12       27.13      0.97 o 
   5   3   8      156.99      142.31      6.47 o 
   6   3   8       92.60       97.38      4.79 o 
   7   3   8       17.79       22.85      2.75 o 
   8   3   8       26.31       27.78     12.05 o 
   9   3   8        0.28        0.55      3.16 o 
  -6   4   8       18.86       16.23      5.00 o 
  -5   4   8       31.15       32.20      7.09 o 
  -4   4   8        6.46        5.16      1.95 o 
  -3   4   8        1.08        2.33      1.36 o 
  -2   4   8        0.00        4.29      1.85 o 
  -1   4   8        3.15        1.84      1.28 o 
   0   4   8        8.78       11.30      2.36 o 
   1   4   8        3.48        4.29      2.30 o 
   2   4   8       55.92       57.59      2.15 o 
   3   4   8        3.43        5.41      0.82 o 
   4   4   8       12.18       14.70      3.35 o 
   5   4   8       11.78       19.41      8.31 o 
   6   4   8       11.87       19.53      8.10 o 
   7   4   8      122.50      122.98     18.27 o 
   8   4   8       40.03       37.58      4.96 o 
   9   4   8       25.49       30.71      7.28 o 
  -6   5   8        2.32        4.41      2.13 o 
  -5   5   8        0.00        2.13      1.33 o 
  -4   5   8      175.71      151.82     13.50 o 
  -3   5   8        2.24        9.46      2.37 o 
  -2   5   8       55.01       63.04      4.13 o 
  -1   5   8       94.37       88.69      6.85 o 
   0   5   8       14.35       20.95      2.53 o 
   1   5   8       33.15       35.16      2.78 o 
   2   5   8       13.31       11.38      2.84 o 
   3   5   8       65.84       58.64      3.69 o 
   4   5   8        3.84        5.28      0.70 o 
   5   5   8        5.02        9.02      4.27 o 
   6   5   8        6.86        6.33      2.03 o 
   7   5   8       91.28       90.73      4.56 o 
   8   5   8       70.76       67.28     18.32 o 
   9   5   8        0.25        5.27      1.87 o 
  -5   6   8        3.97        4.99      1.54 o 
  -4   6   8        7.72        8.45      2.18 o 
  -3   6   8       18.09       17.92      3.53 o 
  -2   6   8      125.01       97.78      5.59 o 
  -1   6   8       35.51       30.95      2.94 o 
   0   6   8        0.00        5.15      2.04 o 
   1   6   8       26.16       30.72      4.36 o 
   2   6   8        6.98       11.02      2.65 o 
   3   6   8        2.17        3.77      1.95 o 
   4   6   8       23.01       24.30      5.02 o 
   5   6   8        3.49        7.70      2.42 o 
   6   6   8       19.35       22.48      4.34 o 
   7   6   8       32.34       25.52      3.35 o 
   8   6   8        2.89        8.13      2.47 o 
   9   6   8        0.60        5.67      2.70 o 
  -4   7   8        8.00       11.61      2.97 o 
  -3   7   8       10.46       11.35      2.44 o 
  -2   7   8       24.78       32.19      4.81 o 
  -1   7   8        1.61        4.65      2.34 o 
   0   7   8       54.49       53.33      6.44 o 
   1   7   8       17.57       23.11      5.66 o 
   2   7   8        0.46        1.40      1.04 o 
   3   7   8        1.51        3.29      2.63 o 
   4   7   8       22.02       22.64      3.47 o 
   5   7   8        7.00        4.42      6.92 o 
   6   7   8        7.55        9.76      2.37 o 
   7   7   8        5.92        8.04      4.47 o 
   8   7   8        0.64        3.85      1.54 o 
   9   7   8        4.98        6.23      2.15 o 
  -4   8   8        2.80        5.40      1.99 o 
  -3   8   8        0.25        2.62      1.25 o 
  -2   8   8        0.31        4.84      1.90 o 
  -1   8   8        1.04        2.36      1.12 o 
   0   8   8       14.17        7.56      1.70 o 
   1   8   8      248.83      248.13      6.08 o 
   2   8   8        6.77        3.64      2.20 o 
   3   8   8       17.19       11.62      1.96 o 
   5   8   8        2.83        5.02      1.74 o 
   6   8   8        4.65        6.75      1.73 o 
   7   8   8        0.71        1.18      1.10 o 
   8   8   8       25.12       21.23      2.97 o 
   9   8   8        0.26        4.44      1.96 o 
  -2   9   8        1.39        4.59      1.68 o 
  -1   9   8       21.16       21.62      2.94 o 
   0   9   8        0.57        5.56      1.70 o 
   1   9   8        1.00        3.89      1.22 o 
   2   9   8       11.79       13.23      2.87 o 
   3   9   8       46.53       37.87      3.88 o 
   4   9   8       65.36       52.76      2.78 o 
   5   9   8       25.93       20.78      3.52 o 
   6   9   8        0.68        5.00      2.07 o 
   7   9   8        0.53        8.51      3.96 o 
   8   9   8        8.69        7.74      3.47 o 
  -1  10   8        3.41        4.89      1.37 o 
   0  10   8        0.53        4.63      1.43 o 
   1  10   8        0.08        5.73      2.28 o 
   2  10   8       16.25       10.96      4.40 o 
   3  10   8        4.06        5.15      1.31 o 
   4  10   8        4.99        6.48      3.52 o 
   5  10   8        8.81       18.16      5.00 o 
   6  10   8        0.03        5.57      3.29 o 
   7  10   8        3.15       12.82      5.03 o 
   1  11   8        0.57        4.88      1.31 o 
   2  11   8        1.00        2.15      2.89 o 
   3  11   8       18.82       18.94      3.54 o 
   4  11   8        0.29        4.59      1.71 o 
   5  11   8        3.99        3.39      2.26 o 
   6  11   8        7.48        5.26      3.18 o 
  -1  -4   9       10.50       11.35      2.47 o 
   0  -4   9        4.16        4.24      1.35 o 
  -4  -3   9       17.76       16.65      2.64 o 
  -3  -3   9       12.66       16.15      2.96 o 
  -2  -3   9       11.06       10.40      3.13 o 
  -1  -3   9        1.60        3.99      1.32 o 
   0  -3   9       37.63       31.14      2.95 o 
   1  -3   9        7.69       10.96      2.60 o 
   2  -3   9        0.01        2.29      1.20 o 
   3  -3   9        6.92        9.33      2.18 o 
  -5  -2   9        9.18       10.77      2.20 o 
  -4  -2   9       15.56       16.10      2.50 o 
  -3  -2   9       48.06       50.64      4.51 o 
  -2  -2   9       43.08       48.31      5.40 o 
  -1  -2   9       42.26       43.63      3.46 o 
   0  -2   9        0.32        5.70      1.67 o 
   1  -2   9       19.06       20.28      2.97 o 
   2  -2   9        0.07        2.57      1.78 o 
   3  -2   9        0.54        5.66      1.36 o 
   4  -2   9        1.29        7.11      1.58 o 
  -5  -1   9        4.07       10.52      2.27 o 
  -4  -1   9        7.64        7.12      2.11 o 
  -3  -1   9        0.45        5.42      2.64 o 
  -2  -1   9       80.16       68.25      4.44 o 
  -1  -1   9        7.44        9.34      2.23 o 
   0  -1   9        1.51        2.38      1.32 o 
   1  -1   9       46.84       42.32      3.55 o 
   2  -1   9        8.65        9.64      3.10 o 
   3  -1   9        0.20        3.61      1.11 o 
   4  -1   9        0.70        3.86      1.30 o 
   5  -1   9        7.03        9.86      2.62 o 
  -6   0   9        2.82        6.92      2.87 o 
  -5   0   9        4.90        4.90      1.66 o 
  -4   0   9        5.46       13.16      2.74 o 
  -3   0   9        2.23        3.94      1.65 o 
  -2   0   9        6.45        8.02      2.33 o 
  -1   0   9        0.20        3.43      1.49 o 
   0   0   9      147.25      138.28      7.00 o 
   1   0   9      198.22      180.21      4.96 o 
   2   0   9       19.44       22.87      3.50 o 
   3   0   9        6.74       10.27      2.31 o 
   4   0   9        0.00        4.61      3.08 o 
   5   0   9       22.49       24.20      3.38 o 
   6   0   9        9.71       10.22      2.50 o 
  -6   1   9        3.72        4.61      3.68 o 
  -5   1   9        1.85        5.82      2.23 o 
  -4   1   9       12.66        9.62      4.74 o 
  -3   1   9       12.92       18.36      2.78 o 
  -2   1   9        9.57       10.73      2.07 o 
  -1   1   9        6.55       12.58      2.26 o 
   0   1   9       44.43       40.35      2.60 o 
   1   1   9        2.68        3.33      1.28 o 
   2   1   9        0.59        3.77      1.37 o 
   3   1   9       28.48       27.21      5.11 o 
   4   1   9       73.58       66.91      4.70 o 
   5   1   9        2.31        5.49      1.88 o 
   6   1   9        3.38        5.84      2.18 o 
   7   1   9        4.73        6.45      2.39 o 
  -6   2   9        8.58       10.00      3.06 o 
  -5   2   9        0.44        4.78      2.28 o 
  -4   2   9        8.51        6.14      2.92 o 
  -3   2   9        1.41        1.06      1.41 o 
  -2   2   9        5.34        6.62      1.76 o 
  -1   2   9       47.77       44.53      3.63 o 
   0   2   9        0.73        2.87      1.25 o 
   1   2   9       13.04       15.30      1.85 o 
   2   2   9       13.55       10.91      1.78 o 
   3   2   9       73.97       72.03      3.29 o 
   4   2   9       40.62       35.94      1.83 o 
   5   2   9        3.43        3.82      2.10 o 
   6   2   9       24.25       35.77      6.29 o 
   7   2   9        6.54       10.90      3.27 o 
   8   2   9        1.03       -0.24      0.91 o 
  -6   3   9        5.90        9.23      2.81 o 
  -5   3   9        0.15        4.78      2.25 o 
  -4   3   9       10.84       14.95      3.37 o 
  -3   3   9        5.06        7.00      4.33 o 
  -1   3   9       20.23       16.81      2.08 o 
   0   3   9        0.65        2.66      1.18 o 
   1   3   9       78.32       87.31      8.06 o 
   2   3   9        1.34        7.23      1.51 o 
   3   3   9       81.90       73.79      3.15 o 
   4   3   9        0.01        1.35      0.56 o 
   5   3   9       28.98       32.74      3.80 o 
   6   3   9      145.06      142.96      5.72 o 
   7   3   9        1.89        1.32      1.34 o 
   8   3   9        0.73        3.12      1.69 o 
  -5   4   9       26.03       19.31      2.83 o 
  -4   4   9       18.53       21.08      3.60 o 
  -3   4   9        7.41        7.88      2.21 o 
  -2   4   9       23.34       19.56      4.44 o 
  -1   4   9        1.50        3.32      1.45 o 
   0   4   9        0.96        3.12      1.94 o 
   1   4   9       32.28       33.60      2.60 o 
   2   4   9        0.01       -0.55      1.89 o 
   3   4   9        1.45        3.48      1.63 o 
   4   4   9       16.96       13.85      2.69 o 
   5   4   9        1.47        6.24      3.05 o 
   6   4   9        1.70        7.99      2.62 o 
   7   4   9      111.96      107.21      5.58 o 
   8   4   9       17.54       23.28      3.74 o 
  -5   5   9        3.97       10.70      2.45 o 
  -4   5   9       56.80       48.52      5.01 o 
  -3   5   9        0.01        4.70      2.47 o 
  -2   5   9        0.20        2.53      2.08 o 
  -1   5   9        6.37        7.76      1.61 o 
   0   5   9       57.18       48.57      3.90 o 
   1   5   9       31.63       33.20      5.95 o 
   2   5   9       32.90       26.67      3.86 o 
   3   5   9       10.03       11.24      2.69 o 
   4   5   9        5.44        6.63      2.11 o 
   5   5   9       18.63       15.59      2.91 o 
   6   5   9        7.27        8.51      2.43 o 
   7   5   9        0.60        4.02      2.63 o 
   8   5   9        3.33       17.67      7.42 o 
  -4   6   9        1.35        6.94      2.05 o 
  -3   6   9        0.04        4.15      1.64 o 
  -2   6   9       11.51        9.71      2.52 o 
  -1   6   9       10.03        9.04      2.02 o 
   0   6   9       21.11       27.45      3.17 o 
   1   6   9        1.87        4.39      1.61 o 
   2   6   9       57.28       49.67      3.36 o 
   3   6   9        5.44        3.84      1.33 o 
   4   6   9        5.37        5.09      2.48 o 
   5   6   9       12.00       10.51      2.63 o 
   6   6   9        2.07        2.15      1.41 o 
   7   6   9        5.82       14.48      8.40 o 
   8   6   9        0.00        3.57      1.53 o 
  -4   7   9       18.18       14.56      4.08 o 
  -3   7   9       22.07       22.86      4.48 o 
  -2   7   9        0.64        3.98      1.33 o 
  -1   7   9        2.02        4.20      2.04 o 
   0   7   9       78.26       72.25      7.84 o 
   1   7   9        2.00        2.12      1.17 o 
   2   7   9       17.39       18.04      2.42 o 
   3   7   9        0.68        1.55      2.33 o 
   4   7   9       62.92       62.23     15.89 o 
   5   7   9        0.17        3.19      1.43 o 
   6   7   9        0.61        6.31      2.42 o 
   7   7   9       10.38        7.39      3.09 o 
   8   7   9        1.73        4.94      1.66 o 
  -3   8   9        2.37        3.64      1.35 o 
  -2   8   9       11.80       12.77      3.01 o 
  -1   8   9        0.23        5.00      1.67 o 
   0   8   9       17.71       20.84      3.65 o 
   1   8   9        1.60        3.11      1.75 o 
   2   8   9        0.08        3.34      2.52 o 
   3   8   9       13.33       11.72      2.67 o 
   4   8   9        5.48        6.92      2.19 o 
   5   8   9       10.71       15.95      3.27 o 
   6   8   9        2.33        8.74      3.03 o 
   7   8   9       10.83       15.76      3.70 o 
   8   8   9        0.93        2.87      1.69 o 
  -2   9   9        0.25        4.30      1.93 o 
  -1   9   9        0.35        5.66      1.77 o 
   0   9   9        1.44        4.59      1.42 o 
   1   9   9        1.26        6.62      2.98 o 
   2   9   9        4.13        5.58      2.79 o 
   3   9   9        1.48        4.95      1.54 o 
   4   9   9       20.71       19.90      3.27 o 
   5   9   9        7.21        8.61      1.82 o 
   6   9   9        0.40        3.74      1.40 o 
   7   9   9       16.09       16.17      2.64 o 
   0  10   9        4.68        4.78      1.42 o 
   1  10   9        3.75        5.60      1.74 o 
   2  10   9        1.35        6.46      2.07 o 
   3  10   9        3.95        2.52      1.50 o 
   4  10   9        1.43        4.07      5.90 o 
   5  10   9        1.92        4.95      1.86 o 
   6  10   9        0.73        9.08      4.31 o 
   3  11   9        0.43        2.00      3.94 o 
   4  11   9        7.49        6.79      3.12 o 
  -2  -2  10        0.01        5.15      1.43 o 
  -1  -2  10        6.56        6.19      2.56 o 
   0  -2  10       39.43       40.46      3.97 o 
   1  -2  10       21.38       19.57      6.13 o 
   2  -2  10        9.75       13.57      2.83 o 
  -4  -1  10        9.13       14.18      2.56 o 
  -3  -1  10        3.57        4.89      1.68 o 
  -2  -1  10       24.05       19.24      4.28 o 
  -1  -1  10        7.13        6.94      1.94 o 
   0  -1  10        1.24        3.79      1.78 o 
   1  -1  10       19.39       19.77      4.56 o 
   2  -1  10        3.62        3.75      1.28 o 
   3  -1  10        0.03        1.34      2.31 o 
   4  -1  10        0.25        3.15      2.92 o 
  -4   0  10        0.93        5.41      2.05 o 
  -2   0  10        8.79       11.36      2.15 o 
  -1   0  10       11.50       13.06      2.49 o 
   0   0  10        2.48        7.97      3.55 o 
   1   0  10        0.00        5.22      2.54 o 
   2   0  10        0.65        4.15      1.42 o 
   3   0  10        4.22        7.49      1.64 o 
   4   0  10       23.68       28.18     10.25 o 
   5   0  10        0.06        5.64      2.89 o 
  -5   1  10       16.89       17.07      3.91 o 
  -2   1  10       43.75       39.48      6.64 o 
  -1   1  10        5.57       13.21      3.73 o 
   0   1  10        0.01        5.17      1.56 o 
   1   1  10        2.81        7.63      1.67 o 
   2   1  10       54.34       48.71      2.70 o 
   3   1  10        6.20        6.77      2.58 o 
   4   1  10        2.94        3.32      1.56 o 
   5   1  10        0.57        2.58      1.74 o 
   6   1  10        0.52        4.17      1.69 o 
  -5   2  10        0.14        2.93      1.37 o 
  -4   2  10        0.31        2.21      2.46 o 
  -3   2  10       32.43       38.03      3.96 o 
  -2   2  10        5.70        5.90      1.80 o 
  -1   2  10        6.26        5.09      6.06 o 
   0   2  10       16.03       20.51      2.77 o 
   1   2  10        6.50        9.51      2.09 o 
   2   2  10       50.86       51.68      3.54 o 
   3   2  10       18.75       24.11      2.90 o 
   4   2  10       12.58       15.75      2.90 o 
   5   2  10        1.36        1.92      1.69 o 
   6   2  10        0.15        3.61      1.73 o 
  -5   3  10        0.02        3.35      1.89 o 
  -4   3  10        2.10        8.12      2.71 o 
  -3   3  10       44.14       39.71      4.72 o 
  -2   3  10        0.00        4.57      2.25 o 
  -1   3  10        8.51       13.46      2.93 o 
   0   3  10       18.89       22.09      2.82 o 
   1   3  10        2.81        5.67      4.73 o 
   2   3  10       92.17       84.14      4.66 o 
   3   3  10       44.34       45.59      2.93 o 
   4   3  10        0.02        3.35      2.32 o 
   5   3  10        0.01        9.63      4.29 o 
   6   3  10       18.09       15.94      2.85 o 
   7   3  10        5.43        8.09      2.59 o 
  -4   4  10        9.08       12.35      3.43 o 
  -3   4  10        3.01        2.13      1.39 o 
  -2   4  10        8.34        4.22      2.75 o 
  -1   4  10        3.24        8.00      4.05 o 
   0   4  10       36.32       30.81      3.71 o 
   1   4  10       63.07       62.32      4.09 o 
   2   4  10        0.75        3.72      1.26 o 
   3   4  10       32.55       32.46      2.53 o 
   4   4  10        4.46        5.20      1.79 o 
   5   4  10        0.63        6.43      2.39 o 
   6   4  10        3.69        7.65      2.69 o 
  -4   5  10        7.78        6.79      2.38 o 
  -3   5  10        0.11        8.87      4.35 o 
  -2   5  10        3.23        7.44      1.79 o 
  -1   5  10       12.76       16.13      3.13 o 
   0   5  10        5.50        7.28      2.71 o 
   1   5  10        4.13        3.62      2.02 o 
   2   5  10       56.61       56.14      6.07 o 
   3   5  10        1.85        3.50      1.72 o 
   4   5  10        0.52        3.16      1.67 o 
   5   5  10        0.60        4.58      2.12 o 
   6   5  10        0.28        7.27      4.03 o 
   7   5  10        8.23       12.02      2.92 o 
  -3   6  10        0.67        1.92      1.59 o 
  -2   6  10        0.19        4.13      1.89 o 
  -1   6  10        5.86        9.39      2.39 o 
   0   6  10       15.45       15.00      3.66 o 
   1   6  10        6.47        5.92      2.79 o 
   2   6  10       44.01       39.89      3.31 o 
   3   6  10       12.05        7.73      2.30 o 
   4   6  10        1.11        5.05      1.97 o 
   5   6  10       10.48       12.21      2.88 o 
   6   6  10        5.97        6.78      2.20 o 
   7   6  10        5.95        8.14      2.92 o 
   8   6  10        5.79       14.53      2.80 o 
  -3   7  10        0.00        2.82      1.12 o 
  -2   7  10        0.01        4.91      1.77 o 
  -1   7  10        0.68        3.27      1.49 o 
   0   7  10        9.64        8.89      2.23 o 
   1   7  10       49.39       40.09      3.77 o 
   2   7  10        6.00        8.43      4.35 o 
   3   7  10       36.73       42.14      3.93 o 
   4   7  10        1.63        3.62      1.80 o 
   5   7  10        8.41       12.11      3.63 o 
   6   7  10       34.45       38.31      4.69 o 
   7   7  10        0.38        6.21      2.72 o 
  -2   8  10        0.15        3.60      1.41 o 
  -1   8  10        1.42        4.82      2.13 o 
   0   8  10        5.01        8.27      2.70 o 
   1   8  10        3.82        5.74      2.50 o 
   2   8  10        5.12        7.00      2.02 o 
   3   8  10        3.39        7.29      4.50 o 
   4   8  10        2.78        2.99      3.21 o 
   5   8  10        4.91        7.95      2.11 o 
   6   8  10       13.02       14.20      4.33 o 
   7   8  10        0.35        5.21      1.56 o 
  -1   9  10        3.81       10.71      2.26 o 
   0   9  10        0.37        3.89      1.54 o 
   1   9  10       16.86        9.31      3.06 o 
   2   9  10        7.49        8.54      2.09 o 
   3   9  10        1.27        7.41      2.69 o 
   4   9  10        0.54        9.39      2.83 o 
   5   9  10       13.26       14.08      2.46 o 
   6   9  10        2.28        5.16      2.95 o 
   1  10  10        0.44        5.37      1.99 o 
   2  10  10        1.62        2.27      1.56 o 
   3  10  10        0.36       10.84      4.42 o 
   4  10  10        1.37        4.85      1.85 o 
   5  10  10        0.03        4.10      1.73 o 
  -2   0  11        1.86        4.28      3.71 o 
  -1   0  11        6.13       13.28      2.20 o 
   0   0  11        0.54        4.73      1.35 o 
   1   0  11        8.04        9.36      2.20 o 
   2   0  11        0.06        5.05      6.26 o 
   3   0  11        1.72        5.94      2.39 o 
  -3   1  11        1.63        4.16      2.64 o 
  -2   1  11        0.14        4.89      1.64 o 
  -1   1  11        2.84        7.22      1.65 o 
   0   1  11        1.26        6.52      1.72 o 
   1   1  11        1.22        1.27      1.23 o 
   2   1  11        1.93        4.65      1.33 o 
   3   1  11        0.89        9.43      2.88 o 
   4   1  11        0.00        3.84      1.75 o 
  -3   2  11        2.02        2.93      1.77 o 
  -2   2  11        0.19        2.88      1.52 o 
  -1   2  11        0.76        4.91      2.12 o 
   0   2  11        0.14        4.67      1.73 o 
   1   2  11        0.85        3.16      1.09 o 
   2   2  11       33.15       29.44      4.04 o 
   3   2  11       14.82       19.99      3.42 o 
   4   2  11        0.14        6.64      4.92 o 
   5   2  11       10.56        7.36      3.44 o 
  -3   3  11        1.35        2.11      1.24 o 
  -2   3  11        3.98        7.47      2.45 o 
  -1   3  11       28.32       28.44      3.42 o 
   0   3  11        4.75        6.95      3.51 o 
   1   3  11        1.14        5.22      1.89 o 
   2   3  11        5.23        7.23      1.69 o 
   3   3  11        9.30       10.84      2.54 o 
   4   3  11        0.02        7.45      5.14 o 
   5   3  11        3.17       13.12      3.90 o 
  -3   4  11        0.43        4.28      2.27 o 
  -2   4  11       32.74       33.77      3.79 o 
  -1   4  11        1.81        2.92      1.43 o 
   0   4  11        2.56       11.48      3.06 o 
   1   4  11       14.91       13.83      3.34 o 
   2   4  11       15.42       18.28      2.19 o 
   3   4  11        2.16        2.43      1.82 o 
   4   4  11        0.44        4.82      2.95 o 
   5   4  11        0.05        2.45      2.29 o 
   6   4  11        0.23        4.63      2.85 o 
  -3   5  11        0.09        3.93      2.22 o 
  -2   5  11        5.48        7.14      3.87 o 
  -1   5  11        1.38        4.57      2.42 o 
   0   5  11        6.80        6.32      3.15 o 
   1   5  11       51.31       52.79      3.92 o 
   2   5  11        0.07        6.27      3.21 o 
   3   5  11       34.01       38.97      4.83 o 
   4   5  11        7.93        5.43      2.93 o 
   5   5  11        0.34        2.63      1.50 o 
   6   5  11        0.51        2.96      2.23 o 
  -2   6  11        0.24        3.60      1.73 o 
  -1   6  11        1.65        3.38      1.31 o 
   0   6  11        5.42        2.99      2.87 o 
   1   6  11        0.10        3.65      3.17 o 
   2   6  11       69.79       75.82     18.02 o 
   3   6  11        5.52       18.79      7.95 o 
   4   6  11        8.43       15.15      2.97 o 
   5   6  11        8.72       10.96      2.92 o 
   6   6  11        0.05        8.23      4.83 o 
  -1   7  11        0.63        1.92      1.09 o 
   0   7  11        7.07        3.47      3.52 o 
   1   7  11        9.09        8.21      4.30 o 
   2   7  11        1.02        3.71      2.27 o 
   3   7  11       20.86       23.27      5.79 o 
   4   7  11        2.69        4.86      1.89 o 
   5   7  11        0.08        6.89      3.29 o 
   6   7  11        0.74        7.82      2.54 o 
   0   8  11        5.39        6.44      3.93 o 
   1   8  11        6.68        5.37      2.10 o 
   2   8  11        2.88        9.15      2.45 o 
   3   8  11        0.08        8.01      3.54 o 
   4   8  11        0.86        3.19      1.72 o 
   5   8  11        5.01        6.14      2.63 o 
   6   8  11        7.45        2.32      2.20 o 
   2   9  11        0.27        3.61      1.58 o 
   3   9  11        1.61        6.60      2.59 o 
   4   9  11        0.37        4.26      1.99 o 
   1   2  12        1.37        4.65      1.42 o 
   0   3  12        0.78        5.84      1.90 o 
   1   3  12        2.27        5.82      2.45 o 
   2   3  12        0.04        4.01      1.79 o 
   3   3  12        2.68        3.14      1.87 o 
  -1   4  12        0.00        2.88      2.23 o 
   0   4  12        9.88       13.06      3.56 o 
   1   4  12        6.40        8.86      1.87 o 
   2   4  12       13.66       13.19      2.88 o 
   3   4  12        6.00        7.78      3.13 o 
   4   4  12        0.02        5.39      1.89 o 
   0   5  12        1.85        7.81      3.15 o 
   1   5  12       16.47       17.03      3.16 o 
   2   5  12        3.48        9.62      3.19 o 
   4   5  12        0.06        4.18      2.24 o 
   0   6  12        0.58        5.48      2.90 o 
   1   6  12       14.16       13.09      3.44 o 
   2   6  12        4.15       10.90      4.94 o 
   3   6  12       16.61       11.65      3.16 o 
   4   6  12        1.81        9.30      2.98 o 
   1   7  12        0.69        8.11      3.09 o 
   2   7  12        0.75       10.36      3.22 o 
   3   7  12        0.01        3.81      2.55 o 
                                                 
